# Supplementary material for: Sperm RNA landscape during sexual maturation in Duroc boars
Source: BMC Genomics. 2026 Jan 21;27:197. doi: 10.1186/s12864-025-12490-0 (PMC12906034; doi:10.1186/s12864-025-12490-0)
Supplement: Supplementary file 1 — Supplementary Material 1. [file 12864_2025_12490_MOESM1_ESM.xlsx]

## Sheet: Sheet1
Sample ID	Boar_age	Raw_Read_pairs	Total raw reads	Average Read Length (bp)	Raw_Mbp_sequenced	Trimmed reads_per end (Input)	Retention_Rate_Percent	Avg_Length_Post_Trim_bp	Mapped_Reads (per end)	Overall_Alignment_Rate_Percent	Properly_Paired_Percent	Picard_Duplicate_Percent
1-P2-w12a		33588457	67176914	151	10143.7	32826487	97.7	131.9	25445062	77.51	74.74	NA
2-P2-w12		26900099	53800198	151	8123.83	25517106	94.9	122.6	20508553	80.35	77.82	NA
3-U1-w12		27107820	54215640	151	8186.56	26795469	98.8	131.9	19534396	72.9	70.13	83.31
4-V1-w24		25909851	51819702	151	7824.78	25448482	98.2	129.9	19623688	77.11	73.87	NA
5-V1-w24		34591195	69182390	151	10446.5	31441092	90.9	122.7	24219553	77.03	72.54	NA
6-S4-w24		30708744	61417488	151	9274.04	29931636	97.5	123.9	24371909	81.43	78.35	85.54
7-V3-w12		28699423	57398846	151	8667.23	26087239	90.9	123	19537976	74.91	72.16	91.48
8-X1-w13		33216340	66432680	151	10031.3	32324211	97.3	124.8	24515889	75.85	72.44	86.25
9-O3-w14		28185158	56370316	151	8511.92	27481526	97.5	125	20538976	74.74	71.43	89.64
10-D4-w25		25814688	51629376	151	7796.04	25425553	98.5	128.2	20276410	79.75	76.4	84.2
11-Y4-w13		26798905	53597810	151	8093.27	26591232	99.2	126.2	22101091	83.11	80.51	82.23
12-B4-w13		43937158	87874316	151	13269	43300083	98.5	129.5	34995545	80.82	77.11	85.9
13-A5-w25		27476935	54953870	151	8298.03	26394177	96.1	126.3	20607579	78.08	74.92	90.23
15-B4-w25		32462701	64925402	151	9803.74	27128303	83.6	122	21560446	79.48	76.28	93.56
Mean					9176
SD					1442
Min					7796
Max					13269

## Sheet: Sheet2
Boar ID	Boar_age	Raw_Read_pairs	Total raw reads	Average Read Length (bp)	Raw_Mbp_sequenced	Trimmed reads_per end (Input)	Retention_Rate_Percent	Avg_Length_Post_Trim_bp	Mapped_Reads (per end)	Overall_Alignment_Rate_Percent	Properly_Paired_Percent	Picard_Duplicate_Percent
B11	1	30244278	60488556	151	9133.77	29171797	96.3	127.25	22976808	78.76	76.28	91.72
B9	1	27107820	54215640	151	8186.56	26795469	98.8	131.9	19534396	72.9	70.13	83.31
B11	3	30250523	60501046	151	9135.66	28444787	94.55	126.3	21921621	77.07	73.21	90.96
B9	3	30708744	61417488	151	9274.04	29931636	97.5	123.9	24371909	81.43	78.35	85.54
B8	1	28699423	57398846	151	8667.23	26087239	90.9	123	19537976	74.91	72.16	91.48
B15	1	33216340	66432680	151	10031.3	32324211	97.3	124.8	24515889	75.85	72.44	86.25
B8	3	28185158	56370316	151	8511.92	27481526	97.5	125	20538976	74.74	71.43	89.64
B15	3	25814688	51629376	151	7796.04	25425553	98.5	128.2	20276410	79.75	76.4	84.2
B13	1	26798905	53597810	151	8093.27	26591232	99.2	126.2	22101091	83.11	80.51	82.23
B14	1	43937158	87874316	151	13269	43300083	98.5	129.5	34995545	80.82	77.11	85.9
B13	3	27476935	54953870	151	8298.03	26394177	96.1	126.3	20607579	78.08	74.92	90.23
B14	3	32462701	64925402	151	9803.74	27128303	83.6	122	21560446	79.48	76.28	93.56
Mean		3.04086e+07	6.08171e+07	151	9183.38	2.90897e+07	95.7292	126.196	2.27449e+07	78.075	74.935	87.9183
SD		4.83129e+06	9.66259e+06	0	1459.05	4.87269e+06	4.45036	2.78098	4.2053e+06	3.06404	3.0971	3.77142
Min		25814688	51629376	151	7796	25425553	83.6	122	19534396	72.9	70.13	82.23
Max		43937158	87874316	151	13269	43300083	99.2	131.9	34995545	83.11	80.51	93.56
