# Supplementary material for: Sperm RNA landscape during sexual maturation in Duroc boars
Source: BMC Genomics. 2026 Jan 21;27:197. doi: 10.1186/s12864-025-12490-0 (PMC12906034; doi:10.1186/s12864-025-12490-0)
Supplement: Supplementary file 2 — Supplementary Material 2. [file 12864_2025_12490_MOESM2_ESM.csv]

ID	Description	GeneRatio	BgRatio	RichFactor	FoldEnrichment	zScore	pvalue	p.adjust	qvalue	geneID	Count	ONTOLOGY
GO:0005694	chromosome	120/1140	459/9127	0.261437908	2.093108588	9.078435527	2.59E-16	1.14E-13	9.39E-14	SIRT1/NR3C1/PLK4/PLK2/ETV4/ZZZ3/EP300/SMAD4/SMC1A/SP1/BCL7A/BAZ1A/FMR1/ACTB/CCNB1/CDC20/DFFA/EGR1/CENPI/HMGB2/IK/MCM2/MCM3/POLD1/PPP2R1A/TOP2A/VCP/SMC3/BUB3/GINS1/KIF2C/ZWINT/BRD4/SIN3A/HP1BP3/SETD5/HJURP/ASF1B/DMAP1/RNF20/ATXN7L3/SPC25/PHF12/NCAPG/NABP1/KIF18A/NUF2/LLPH/FAM111B/EXOSC3/ZNF692/AKIRIN1/KNSTRN/PHF1/TAL1/HIRA/BAZ2A/CENPH/HELQ/KANSL1L/TCF23/SGO1/JADE1/CENPU/H1-3/H2AC20/ESR1/GTF2B/POLE…	120	CC
GO:0098687	chromosomal region	43/1140	118/9127	0.36440678	2.917491823	7.920216376	1.77E-11	3.77E-09	3.10E-09	PLK4/PLK2/FMR1/CCNB1/CDC20/CENPI/PPP2R1A/TOP2A/SMC3/BUB3/KIF2C/ZWINT/SIN3A/HJURP/SPC25/NABP1/KIF18A/NUF2/KNSTRN/CENPH/SGO1/GTF2B/PAFAH1B1/PSEN1/RBBP7/HAT1/SMC4/DCTN6/SPDL1/THOC2/GPATCH11/ZNF276/THOC3/SPOUT1/AURKB/HSF1/PPP1CC/ZNF207/WRAP53/ZBTB10/TFIP11/CENPP/CTC1	43	CC
GO:0000775	chromosome, centromeric region	34/1140	81/9127	0.419753086	3.360602123	8.061907794	2.57E-11	3.77E-09	3.10E-09	PLK4/PLK2/FMR1/CCNB1/CDC20/CENPI/PPP2R1A/TOP2A/SMC3/BUB3/KIF2C/ZWINT/SIN3A/HJURP/SPC25/KIF18A/NUF2/KNSTRN/CENPH/SGO1/GTF2B/PAFAH1B1/PSEN1/SMC4/DCTN6/SPDL1/GPATCH11/ZNF276/SPOUT1/AURKB/HSF1/PPP1CC/ZNF207/CENPP	34	CC
GO:0000776	kinetochore	28/1140	61/9127	0.459016393	3.674949669	7.919057397	1.15E-10	1.27E-08	1.04E-08	PLK4/PLK2/CCNB1/CDC20/CENPI/BUB3/KIF2C/ZWINT/SIN3A/HJURP/SPC25/KIF18A/NUF2/KNSTRN/CENPH/SGO1/GTF2B/PAFAH1B1/PSEN1/DCTN6/SPDL1/GPATCH11/ZNF276/SPOUT1/AURKB/HSF1/PPP1CC/ZNF207	28	CC
GO:0000779	condensed chromosome, centromeric region	28/1140	64/9127	0.4375	3.502686404	7.590340294	4.63E-10	4.08E-08	3.35E-08	PLK4/PLK2/CCNB1/CDC20/CENPI/BUB3/KIF2C/ZWINT/SIN3A/HJURP/SPC25/KIF18A/NUF2/KNSTRN/CENPH/SGO1/GTF2B/PAFAH1B1/PSEN1/DCTN6/SPDL1/GPATCH11/ZNF276/SPOUT1/AURKB/HSF1/PPP1CC/ZNF207	28	CC
GO:0022402	cell cycle process	105/1056	430/7920	0.244186047	1.831395349	6.953114844	1.18E-10	3.69E-07	3.07E-07	SIRT1/ROCK1/CCNE2/PLK4/PLK2/CDKN1B/CDKN1A/PKMYT1/CIAO1/CSPP1/CCND2/PIN1/SMC1A/NFIB/MYC/BCL2L11/DTL/CDK2/BCL2L1/CCNB1/CDK1/CDC20/CDC25C/FOXM1/CENPI/IK/KIF11/MCM2/MCM3/PDE3A/PPP2R1A/PPP6C/PRKAR2A/RNF4/TOP2A/VCP/SMC3/BUB3/KIF20B/DLGAP5/GINS1/KIF20A/KIF2C/ZWINT/KIF4A/ANAPC15/SIN3A/CEP55/HJURP/MDM1/SPC25/NCAPG/NABP1/KIF18A/NUF2/MND1/PARD6B/TIPRL/CCNB2/KNSTRN/RBM14/MSH5/SPAG5/CENPH/FEM1B/GPER1/SGO1/ABR…	105	BP
GO:0000793	condensed chromosome	33/1140	92/9127	0.358695652	2.871767735	6.81683226	6.37E-09	4.69E-07	3.85E-07	PLK4/PLK2/CCNB1/CDC20/CENPI/HMGB2/TOP2A/BUB3/KIF2C/ZWINT/SIN3A/HJURP/SPC25/NCAPG/KIF18A/NUF2/KNSTRN/CENPH/SGO1/GTF2B/LIG4/PAFAH1B1/PSEN1/SMC4/DCTN6/SPDL1/GPATCH11/ZNF276/SPOUT1/AURKB/HSF1/PPP1CC/ZNF207	33	CC
GO:1903047	mitotic cell cycle process	64/1056	241/7920	0.265560166	1.991701245	6.132189103	2.10E-08	2.62E-05	2.18E-05	ROCK1/CCNE2/PLK4/PLK2/CDKN1B/CDKN1A/CCND2/NFIB/MYC/DTL/CDK2/CCNB1/CDK1/CDC25C/FOXM1/CENPI/IK/KIF11/MCM2/MCM3/PPP6C/VCP/BUB3/KIF20B/DLGAP5/GINS1/KIF20A/ZWINT/KIF4A/ANAPC15/SIN3A/CEP55/SPC25/NCAPG/NABP1/KIF18A/NUF2/CCNB2/KNSTRN/CENPH/ABRAXAS2/GJA1/CDC25B/PAFAH1B1/WEE1/SMC4/CDK2AP2/DCTN6/PHF8/FBXO7/ANAPC7/SPDL1/NAA50/WAC/PTPA/LATS2/AURKB/PSME1/RPS6/ZNF207/SNX9/REEP3/MBTPS1/ENSA	64	BP
GO:0000278	mitotic cell cycle	75/1056	301/7920	0.249169435	1.868770764	6.027232599	2.51E-08	2.62E-05	2.18E-05	SIRT1/ROCK1/CCNE2/PLK4/PLK2/CDKN1B/CDKN1A/CCND2/CKS2/CLTC/NFIB/MYC/DTL/CDK2/CCNB1/CDK1/CDC25C/FOXM1/CENPI/IK/KIF11/MCM2/MCM3/PPP6C/VCP/BUB3/KIF20B/DLGAP5/GINS1/KIF20A/ZWINT/KIF4A/ANAPC15/SIN3A/CEP55/SPC25/NCAPG/NABP1/KIF18A/NUF2/NEK7/CCNB2/KNSTRN/TAL1/CENPH/ABRAXAS2/GJA1/ABL1/CDC25B/PAFAH1B1/WEE1/SMC4/CDK2AP2/DCTN6/PHF8/FBXO7/ANAPC7/SPDL1/E2F8/NAA50/CEP250/WAC/RPRM/PTPA/LATS2/AURKB/HSF1/PSME1/RPS…	75	BP
GO:0051301	cell division	54/1056	194/7920	0.278350515	2.087628866	6.015652372	4.97E-08	3.84E-05	3.20E-05	VEGFA/ROCK1/CCNE2/ZZZ3/CSPP1/CCND2/TGFB1/CKS2/PIN1/CDCA7/MYC/CDCA7L/BCL2L1/CCNB1/CDK1/CDC20/CDC25C/EVI2B/TOP2A/SMC3/ARHGEF2/KLHL21/KIF20A/KIF4A/CEP55/SPC25/NCAPG/PARD6B/CCNB2/TAL1/SPAG5/RPS3/SGO1/TXNIP/ABRAXAS2/GNAI3/CDC42/CDC25B/CAT/PAFAH1B1/PIK3C3/CDK2AP2/ANAPC7/SPDL1/THOC2/E2F8/KLHL9/AURKB/PPP1CB/PPP1CC/SNX9/ENSA/SEPTIN9/RACK1	54	BP
GO:0051276	chromosome organization	53/1056	190/7920	0.278947368	2.092105263	5.976267752	6.13E-08	3.84E-05	3.20E-05	CCNE2/SMC1A/MYC/CCNB1/CDC20/CENPI/HMGB2/IK/KIF11/MCM2/MCM3/RNF4/TOP2A/XPA/SMC3/BUB3/KIF20B/DLGAP5/GINS1/ZWINT/KIF4A/ANAPC15/HJURP/NCAPG/KIF18A/NUF2/MND1/NEK7/KNSTRN/MSH5/TAL1/PTGES3/CENPH/SGO1/ABRAXAS2/H1-3/GTF2B/ABL1/LIG4/TOP2B/HAT1/SMC4/ANAPC7/SPDL1/NAA50/SETDB1/YLPM1/AURKB/ZNF207/BAG6/WRAP53/CENPP/CTC1	53	BP
GO:1990234	transferase complex	81/1140	381/9127	0.212598425	1.702092831	5.288750814	6.36E-07	4.00E-05	3.29E-05	PIK3R1/SIRT1/EZH2/ACVR2B/PIK3CG/CCNE2/CDKN1B/CDKN1A/ZZZ3/ACVR1B/CCND2/CKS2/EP300/POLR3D/TGFBR1/CDK2/ACTB/CCNB1/CDC20/DDOST/PIK3CD/POLD1/PRKAR2A/CUL4A/CBX4/ANAPC15/PIGT/KCTD5/DMAP1/RNF20/ATXN7L3/CCNL1/KLHL42/PIGU/MIB2/CCNB2/ZDHHC9/PHF1/HCFC1/FBXO9/KANSL1L/FEM1B/STT3B/JADE1/SOCS7/GTF2B/SOCS5/POLE2/PIK3C3/POLR2F/PRKAB1/RBBP7/RPN1/CUL5/POLR1C/POLR3A/KAT6B/FBXO7/DCAF8/ANAPC7/TEX10/NAA50/KCTD10/CSNK2B/…	81	CC
GO:0007059	chromosome segregation	40/1056	134/7920	0.298507463	2.23880597	5.672532363	3.76E-07	0.000186401	0.000155115	CCNE2/CIAO1/CCNB1/CDC20/CENPI/IK/KIF11/PPP2R1A/RNF4/TOP2A/BUB3/KIF20B/DLGAP5/KIF2C/ZWINT/KIF4A/ANAPC15/HJURP/SPC25/NCAPG/KIF18A/NUF2/MND1/CCNB2/KNSTRN/MSH5/SPAG5/CENPH/SGO1/ABRAXAS2/GTF2B/CDC42/TOP2B/SMC4/ANAPC7/SPDL1/HAUS2/AURKB/ZNF207/BAG6	40	BP
GO:0051254	positive regulation of RNA metabolic process	105/1056	496/7920	0.211693548	1.587701613	5.30221376	4.17E-07	0.000186401	0.000155115	VEGFA/PIK3R1/SIRT1/BMP2/NR3C1/ROCK1/SOX2/RBMX/IGF2BP1/WT1/MTOR/TNF/NCBP2/TGFB1/EP300/IRF4/SMAD4/PIN1/MYC/MDFIC/JUN/MET/CAPRIN1/MAX/PPARG/TGFBR1/STAT1/ACTN4/CIRBP/EGR1/FOXM1/GABPB1/HMGB2/HOXA2/SMAD3/POU2F1/RNF4/SOX11/SPP1/TOP2A/ARHGEF2/ZNF609/CNOT7/IER5/CYTL1/RNF20/ATXN7L3/DCP2/EXOSC3/CAPN3/LDB1/AKIRIN1/RBM14/TAL1/DVL1/SOX10/ZFP64/MED30/RC3H1/GPER1/CCN1/NCOA3/ESR1/BMPR2/TP53/JAK2/NOG/PSEN1/TRA2B/S…	105	BP
GO:0000785	chromatin	58/1140	257/9127	0.225680934	1.806833231	4.956662452	3.75E-06	0.000206604	0.000169643	SIRT1/NR3C1/PLK2/ZZZ3/EP300/SMAD4/SP1/BCL7A/BAZ1A/ACTB/DFFA/EGR1/HMGB2/BRD4/SIN3A/HP1BP3/SETD5/ASF1B/DMAP1/RNF20/ATXN7L3/PHF12/FAM111B/EXOSC3/AKIRIN1/TAL1/HIRA/BAZ2A/KANSL1L/TCF23/JADE1/H1-3/H2AC20/ESR1/MSH6/NFE2L2/RBBP7/SMARCC2/DDX21/CDK2AP2/PARK7/SIN3B/KAT6B/CREB3L1/JADE2/MACROH2A1/HMGA1/NAP1L1/SMARCB1/SMARCD2/SRF/EHMT2/MORC3/TSPYL2/EPC1/KANSL1/KAT5/BRMS1	58	CC
GO:0043484	regulation of RNA splicing	23/1056	59/7920	0.389830508	2.923728814	5.817139126	7.14E-07	0.000279719	0.00023277	PIK3R1/RBMX/SRSF6/PTBP1/RBM8A/FMR1/CIRBP/MBNL1/SRSF1/SON/RBFOX2/CCNL1/PCBP2/RBM15/CLK2/SRSF7/TRA2B/ZNF638/SLC38A2/MBNL3/SF3B4/HNRNPK/CLK4	23	BP
GO:0140535	intracellular protein-containing complex	84/1140	424/9127	0.198113208	1.586122145	4.66914523	7.80E-06	0.000382296	0.000313903	CDKN1B/IGF2BP1/MTOR/CIAO1/NCBP2/ZZZ3/CKS2/EP300/POLR3D/ACTB/CDC20/EIF4G1/POLD1/PRKAR2A/CUL4A/CBX4/EIF4E2/RPP38/ANAPC15/CNOT7/KCTD5/DMAP1/RNF20/ATXN7L3/KLHL42/MIB2/TCP1/PSMA3/PTGES3/PSMF1/FBXO9/MON1B/KANSL1L/FEM1B/JADE1/GTF2B/APC/POLE2/LIG4/POLR2F/PRKAB1/PSMC2/PSMD2/PSMD12/RAD23B/CCT3/UBE3A/CUL5/POLR1C/ARNT2/POLR3A/CCT5/KAT6B/FBXO7/DCAF8/ANAPC7/NAA50/KCTD10/SESN3/CSNK2B/FBXL4/TFB1M/KLHL9/JADE2/KAR…	84	CC
GO:0003682	chromatin binding	53/1026	216/7988	0.24537037	1.910349433	5.206754714	1.54E-06	0.000414966	0.00037411	SIRT1/EZH2/DNMT1/CEBPA/EP300/SMAD4/PWWP3A/POLR3D/PPARG/ACTN4/EGR1/TOP2A/CBX4/ZNF609/SIN3A/HP1BP3/RNF20/ZNF692/CABIN1/PHF1/TAL1/HIRA/GPER1/H1-3/H2AC20/GTF2B/TP53/MSH6/RBBP7/SMARCC2/SOX9/SMC4/SCML2/POLR3A/DHX30/PHF8/SIN3B/ADNP/KAT6B/LEMD3/SMARCAD1/USP51/ZNF276/WAC/MACROH2A1/WDR82/HOXC13/HSF1/MEF2A/NAP1L1/SRF/TSPYL2/SETD7	53	MF
GO:0030674	protein-macromolecule adaptor activity	70/1026	316/7988	0.221518987	1.724652701	5.045656399	2.04E-06	0.000414966	0.00037411	CRKL/KRAS/SIRT1/CRK/IGF2BP1/ZZZ3/EP300/CAPRIN1/DTL/AP2M1/FMR1/ACTN4/AP1G1/PRNP/LAPTM5/GAB2/ZMYND11/SUN2/SIN3A/CNOT7/APH1A/DMAP1/RNF20/ATXN7L3/PHF12/VAMP2/ATN1/MAPK8IP3/FBXL19/LDB1/AKIRIN1/SCAI/NCK1/RBM14/MED26/HCFC1/FBXO9/MED30/FEM1B/NCOA3/ATP1B1/NFE2L2/CUL5/STX16/MAML1/PARK7/KDM2A/PHF8/SIN3B/KAT6B/FBXO7/WWTR1/RAP2C/TBL1XR1/DDX20/HMGA1/IDE/JUP/NAB2/SMARCB1/SMARCD2/NUP153/FAF2/MORC3/BCL9L/GOSR1/BA…	70	MF
GO:0140657	ATP-dependent activity	57/1026	241/7988	0.236514523	1.841401568	5.091474502	2.20E-06	0.000414966	0.00037411	SMC1A/ABCG2A/DICER1/DDX6/ATP6V1A/ACSL1/HSPA5/HSP90AA1/HSP90AB1/KIF11/KIFC1/MCM2/MCM3/MOV10/TOP2A/VCP/SMC3/KIF20B/KIF20A/KIF2C/ACSL6/KIF4A/DHX40/KIF18A/TCP1/SRP54/MSH5/HELQ/DDX52/TP53/ATP1A3/ATP1B1/MSH6/HSPA9/MYO1C/PSMC2/RFC5/TOP2B/CCT3/DDX21/ATP6V1G1/SMC4/DHX30/CCT5/FIGN/SMARCAD1/RFC1/DDX20/MYO5C/SRPRA/HSP90B1/ATP6V1B2/ATP2A2/EIF4A2/RHOBTB3/MORC3/HSPA8	57	MF
GO:0003729	mRNA binding	42/1026	160/7988	0.2625	2.04371345	5.11934474	3.03E-06	0.000414966	0.00037411	IGF2BP1/NCBP2/DAZAP1/PTBP1/RBM8A/CAPRIN1/FMR1/DDX6/EIF4G1/HNRNPM/SRSF1/SUPT5H/EIF3A/RBFOX2/PABPC1/RNF20/PCBP2/RBM14/RBM15/LARP6/RC3H1/G3BP1/SRSF7/TRA2B/STAU1/FUBP3/DDX21/SECISBP2L/PARK7/ZNF385A/ZNF638/LUC7L/THOC2/PAIP2/ACO1/DDX20/PCF11/DCP1A/HNRNPK/PCBP1/YBX3/CHTOP	42	MF
GO:0016773	phosphotransferase activity, alcohol group as acceptor	69/1026	314/7988	0.219745223	1.710842925	4.933170035	3.27E-06	0.000414966	0.00037411	AKT2/JAK1/AKT1/ACVR2B/PIK3CG/ROCK1/PLK4/PLK2/MTOR/PKMYT1/FAM20B/ACVR1B/EGFR/PEAK1/NTRK3/PBK/MET/TGFBR1/CDK2/AKT3/DDR1/CCNB1/CDK1/NEK2/PIK3CD/PKM/MAPK1/MAPK6/EIF2AK2/MAPKAPK2/NRBP1/SCYL1/NEK7/CLK2/BMPR2/ABL1/JAK2/CSNK1A1/EPHA2/DDR2/PFKFB4/PIK3C3/PIP4K2A/RPS6KA3/SRPK1/WEE1/RIPK2/DSTYK/NUAK2/STK35/PRKCD/RBKS/RPS6KL1/LATS2/AXL/ARAF/IRAK1/AURKB/TNK2/EPHA7/EPHB4/PKN1/RPS6KB2/PDXK/NRP1/CLK4/PANK3/ITPK1/…	69	MF
GO:0099080	supramolecular complex	91/1140	473/9127	0.192389006	1.540293387	4.558821548	1.12E-05	0.00049469	0.00040619	TWF1/ROCK1/PLK4/PLK2/TWF2/IGF2BP1/CSPP1/VIM/CAPRIN1/FMR1/DDX6/ACTB/ACTG1/ACTN4/CCNB1/CDC20/DYNC1LI2/CENPI/KIF11/KIFC1/KRT19/MBNL1/MOV10/PLS3/RNF4/TPM2/VCP/ARHGEF2/BUB3/KIF20B/KIF20A/KIF2C/ZWINT/SIN3A/TMOD2/CNOT7/HJURP/SPC25/KIF18A/NUF2/LMNB2/DCP2/CAPN3/KNSTRN/CENPH/RC3H1/GPER1/SGO1/ABRAXAS2/GJA1/GTF2B/APC/KRT5/DST/MID1/PAFAH1B1/PSEN1/PSMC2/RPLP0/STAU1/MYOM1/CDK2AP2/DCTN6/DHX30/DCTN4/SPDL1/RMDN3/G…	91	CC
GO:0005819	spindle	35/1140	134/9127	0.26119403	2.091156062	4.807151262	1.25E-05	0.000500812	0.000411217	NR3C1/PLK4/PLK2/CIAO1/CSPP1/CLTC/MYC/CCNB1/CDC20/IK/KIF11/MAPK1/ARHGEF2/KIF20B/DLGAP5/KLHL21/KIF20A/ARL8B/KIF18A/NEK7/KNSTRN/RPS3/SGO1/ABRAXAS2/CDC42/CDC25B/PAFAH1B1/SPDL1/RMDN3/HAUS2/SPOUT1/LATS2/AURKB/HSF1/MMS19	35	CC
GO:0004672	protein kinase activity	59/1026	260/7988	0.226923077	1.766726646	4.824942996	5.98E-06	0.000631573	0.000569391	AKT2/JAK1/AKT1/ACVR2B/PIK3CG/ROCK1/PLK4/PLK2/MTOR/PKMYT1/ACVR1B/EGFR/PEAK1/NTRK3/PBK/MET/TGFBR1/CDK2/AKT3/DDR1/CCNB1/CDK1/NEK2/MAPK1/MAPK6/EIF2AK2/MAPKAPK2/NRBP1/SCYL1/NEK7/CLK2/BMPR2/ABL1/JAK2/CSNK1A1/EPHA2/DDR2/RPS6KA3/SRPK1/WEE1/RIPK2/DSTYK/NUAK2/STK35/PRKCD/RPS6KL1/LATS2/AXL/ARAF/IRAK1/AURKB/TNK2/EPHA7/EPHB4/PKN1/RPS6KB2/NRP1/CLK4/STK39	59	MF
GO:0060090	molecular adaptor activity	74/1026	352/7988	0.210227273	1.636740209	4.69028422	7.93E-06	0.000718494	0.000647754	CRKL/KRAS/SIRT1/CRK/IGF2BP1/ZZZ3/EP300/CAPRIN1/DTL/AP2M1/FMR1/ACTN4/AP1G1/CAV2/PRNP/LAPTM5/GAB2/ZMYND11/SUN2/SIN3A/CNOT7/APH1A/DMAP1/RNF20/ATXN7L3/PHF12/SAV1/VAMP2/CAPN3/ATN1/MAPK8IP3/FBXL19/LDB1/AKIRIN1/SCAI/NCK1/RBM14/MED26/HCFC1/FBXO9/MED30/FEM1B/NCOA3/ATP1B1/NFE2L2/CUL5/STX16/MAML1/PARK7/KDM2A/PHF8/SIN3B/KAT6B/FBXO7/WWTR1/RAP2C/TBL1XR1/DDX20/HMGA1/IDE/JUP/NAB2/SMARCB1/SMARCD2/NUP153/FAF2/MORC…	74	MF
GO:0008380	RNA splicing	50/1056	195/7920	0.256410256	1.923076923	5.118991973	2.31E-06	0.000804544	0.000669507	PIK3R1/RBMX/WT1/SRSF6/NCBP2/PTBP1/PNN/RBM8A/FMR1/CIRBP/IK/MBNL1/SRSF1/SNRPN/SON/SRSF11/SLU7/RBFOX2/CCNL1/FRA10AC1/PCBP2/RBM14/RBM15/CLK2/SMU1/YJU2B/SRSF7/TRA2B/SRPK1/COIL/EFTUD2/ZRANB2/SF3A3/ZNF638/SLC38A2/LUC7L/MBNL3/SF3B4/DDX20/SART3/HNRNPK/RBM6/RBM5/SF3B2/LSM3/CLK4/TFIP11/U2AF2/HSPA8/MAGOHB	50	BP
GO:0043161	proteasome-mediated ubiquitin-dependent protein catabolic process	38/1056	134/7920	0.28358209	2.126865672	5.159954138	2.96E-06	0.00092611	0.000770669	SIRT1/DTL/CDC20/RNF4/VCP/KCTD5/KLHL42/UBXN2A/DNAJB2/PCBP2/DVL1/PSMF1/FBXO9/FEM1B/SOCS5/NFE2L2/PSEN1/PSMC2/PSMD2/RAD23B/CUL5/PARK7/FBXO7/KCTD10/FBXL4/WAC/ARAF/UBE2D1/BAG6/RHOBTB3/FAF2/FBXL5/PCNP/WDR26/SPOPL/PLAA/FZR1/RACK1	38	BP
GO:1990904	ribonucleoprotein complex	76/1140	386/9127	0.196891192	1.576338515	4.371108139	2.66E-05	0.000977595	0.000802704	RBMX/IGF2BP1/RPL35A/PNN/RBM8A/DICER1/FMR1/DDX6/ACTN4/CIRBP/IK/HNRNPM/RPL3/SRSF1/SNRPN/TOP2A/EIF3A/RPP38/SLU7/PABPC1/RRP15/WDR74/UTP3/KRI1/MRPL10/RPL7L1/SRP54/PTGES3/MRPL48/SMU1/LARP6/RPS3/RPS11/MRPL24/RPS8/YJU2B/G3BP1/EEF2/RPLP0/TRA2B/EFTUD2/SECISBP2L/NOP56/SF3A3/MRPS2/PIH1D1/LUC7L/MRPS9/HNRNPUL2/CSNK2B/SF3B4/MRPS18C/RPS18/HNRNPK/BYSL/GAPDH/HNRNPH1/HSF1/RPS6/SRP68/RPL23/RBM5/CD2BP2/EIF3M/SF3B2/LS…	76	CC
GO:0009719	response to endogenous stimulus	90/1056	431/7920	0.208816705	1.56612529	4.740430341	5.34E-06	0.001492834	0.001242273	CRKL/IRS1/VEGFA/ADAM9/PIK3R1/SIRT1/JAK1/AKT1/ACVR2B/BMP2/NR3C1/IGFBP2/PGR/ROCK1/SPRED1/WT1/MTOR/HGF/FGF19/ACVR1B/TGFB1/SMAD4/PIN1/THBS1/NTRK3/PPARG/TGFBR1/STAT1/ACTN4/CAV2/CD9/EGR1/HMGB2/KRT19/SMAD3/PIK3CD/PKM/SDCBP/SOX11/MAPKAPK2/ABHD2/SPRY4/KNSTRN/RBM14/PTGES3/DOK5/DLL4/GPER1/CXCL8/GJA5/ZNF8/CCN1/NCOA3/PDCD4/ESR1/SOCS5/ABL1/DDIT4/JAK2/NOG/EPHA2/ESRRA/INSIG1/LEPR/PIP4K2A/SOX9/THRA/UBE3A/PARK7/LE…	90	BP
GO:0098813	nuclear chromosome segregation	31/1056	103/7920	0.300970874	2.257281553	5.0374366	6.33E-06	0.001492834	0.001242273	CCNE2/CCNB1/CDC20/CENPI/IK/KIF11/TOP2A/BUB3/KIF20B/ZWINT/KIF4A/ANAPC15/SPC25/NCAPG/KIF18A/NUF2/MND1/CCNB2/KNSTRN/MSH5/SPAG5/SGO1/ABRAXAS2/CDC42/TOP2B/SMC4/ANAPC7/SPDL1/AURKB/ZNF207/BAG6	31	BP
GO:0008608	attachment of spindle microtubules to kinetochore	10/1056	16/7920	0.625	4.6875	5.790913098	6.37E-06	0.001492834	0.001242273	CCNB1/BUB3/SPC25/NUF2/KNSTRN/SPAG5/SGO1/ABRAXAS2/CDC42/ZNF207	10	BP
GO:0051726	regulation of cell cycle	74/1056	338/7920	0.218934911	1.642011834	4.731381711	6.67E-06	0.001492834	0.001242273	SIRT1/BMP2/CCNE2/PLK2/CDKN1B/CDKN1A/CEBPA/PKMYT1/ZZZ3/CSPP1/CCND2/TGFB1/CKS2/PIN1/JUN/DTL/CDK2/BCL2L1/CCNB1/CDK1/CDC20/CDC25C/GADD45A/FOXM1/IK/KIF11/PDE3A/PRKAR2A/RNF4/SON/BUB3/DLGAP5/KIF20A/ZWINT/ANAPC15/SIN3A/DMAP1/MDM1/NABP1/NEK7/TIPRL/CCNB2/KNSTRN/RBM14/TAL1/SPAG5/RNF167/FEM1B/GPER1/CDC42/ABL1/CDC25B/PIK3C3/SOX9/WEE1/SMC4/CDK2AP2/FBXO7/ANAPC7/SPDL1/E2F8/USP51/CEP250/WAC/KLHL9/RPRM/AURKB/HSF1/…	74	BP
GO:0016301	kinase activity	76/1026	373/7988	0.203753351	1.586337007	4.452103799	1.93E-05	0.001530507	0.001379819	AKT2/JAK1/AKT1/ACVR2B/PIK3CG/ROCK1/PLK4/PLK2/MTOR/PKMYT1/FAM20B/ACVR1B/EGFR/PEAK1/NTRK3/PBK/MET/TGFBR1/CDK2/AKT3/DDR1/CCNB1/CDK1/NEK2/PIK3CD/PKM/PRKAR2A/MAPK1/MAPK6/EIF2AK2/MAPKAPK2/NRBP1/SCYL1/NEK7/SGMS1/MAPK8IP3/CKB/CLK2/BMPR2/ABL1/JAK2/CSNK1A1/EPHA2/DDR2/PFKFB4/PIK3C3/PIP4K2A/RPS6KA3/SRPK1/WEE1/RIPK2/CDK2AP2/DSTYK/NUAK2/STK35/PGK1/CSNK2B/PRKCD/RBKS/RPS6KL1/LATS2/AXL/ARAF/IRAK1/AURKB/TNK2/EPHA7…	76	MF
GO:0030163	protein catabolic process	74/1056	339/7920	0.218289086	1.637168142	4.702936847	7.46E-06	0.001557835	0.001296364	SIRT1/PLK2/CDKN1B/RBBP6/PIN1/DTL/CALR/CDC20/FURIN/RNF4/VCP/CUL4A/HUWE1/KCTD5/RNF20/KLHL42/TMEM259/UBXN2A/CAPN3/DNAJB2/PCBP2/CTSB/PSMA3/DVL1/PSMF1/FBXO9/RNF167/VPS28/RNF123/RC3H1/FEM1B/STT3B/SOCS5/APC/CST3/MANBA/NFE2L2/PSEN1/PSMC2/PSMD2/RAD23B/SOX9/UBC/UBE3A/CUL5/PARK7/FBXO7/TIPARP/KCTD10/FBXL4/WAC/NRDC/ARAF/HSP90B1/IDE/OAZ1/PSME1/UBE2D1/BAG6/COPS3/RPL23/RHOBTB3/FAF2/FBXL5/PCNP/RNF26/WDR26/SPOPL/P…	74	BP
GO:0010498	proteasomal protein catabolic process	44/1056	171/7920	0.257309942	1.929824561	4.821195381	8.45E-06	0.001653421	0.001375906	SIRT1/DTL/CALR/CDC20/RNF4/VCP/KCTD5/KLHL42/TMEM259/UBXN2A/DNAJB2/PCBP2/PSMA3/DVL1/PSMF1/FBXO9/FEM1B/STT3B/SOCS5/NFE2L2/PSEN1/PSMC2/PSMD2/RAD23B/CUL5/PARK7/FBXO7/KCTD10/FBXL4/WAC/ARAF/HSP90B1/PSME1/UBE2D1/BAG6/RHOBTB3/FAF2/FBXL5/PCNP/WDR26/SPOPL/PLAA/FZR1/RACK1	44	BP
GO:0006397	mRNA processing	48/1056	194/7920	0.24742268	1.855670103	4.732693335	1.05E-05	0.001941584	0.001615702	RBMX/SRSF6/NCBP2/PTBP1/PNN/RBM8A/FMR1/CIRBP/IK/SRSF1/SNRPN/SON/SLU7/XRN2/RBFOX2/PABPC1/FRA10AC1/PCBP2/RBM14/RBM15/SMU1/YJU2B/CSTF1/SRSF7/TRA2B/SRPK1/COIL/EFTUD2/ZRANB2/PAPOLA/SF3A3/LUC7L/THOC2/SF3B4/DDX20/SART3/PCF11/HNRNPK/RBM6/RBM5/SF3B2/LSM3/RPRD1A/TFIP11/U2AF2/PAN2/HSPA8/MAGOHB	48	BP
GO:0009057	macromolecule catabolic process	98/1056	488/7920	0.200819672	1.506147541	4.527022833	1.16E-05	0.002025292	0.001685361	SIRT1/ROCK1/PLK2/CDKN1B/IGF2BP1/NCBP2/RBBP6/TGFB1/PIN1/RBM8A/DICER1/CAPRIN1/DTL/FMR1/CALR/CDC20/DFFA/FURIN/RNF4/VCP/CUL4A/HUWE1/PABPC1/CNOT7/KCTD5/RNF20/KLHL42/TMEM259/UBXN2A/DCP2/EXOSC3/CAPN3/DNAJB2/PCBP2/CTSB/PSMA3/DVL1/PSMF1/FBXO9/RNF167/VPS28/RNF123/RC3H1/FEM1B/STT3B/SOCS5/APC/CST3/MANBA/NFE2L2/PSEN1/PSMC2/PSMD2/RAD23B/SOX9/UBC/UBE3A/CUL5/PARK7/FBXO7/TIPARP/ZC3HAV1/PPP1R3B/KCTD10/RNASEH1/FBXL…	98	BP
GO:0031461	cullin-RING ubiquitin ligase complex	21/1140	69/9127	0.304347826	2.436651411	4.525437868	6.35E-05	0.002152424	0.001767356	CDKN1B/CKS2/CDC20/CUL4A/ANAPC15/KCTD5/KLHL42/FBXO9/FEM1B/CUL5/FBXO7/DCAF8/ANAPC7/KCTD10/FBXL4/KLHL9/FBXL5/SPOPL/FZR1/FBXO32/ZSWIM8	21	CC
GO:0010564	regulation of cell cycle process	56/1056	240/7920	0.233333333	1.75	4.62769542	1.31E-05	0.002166202	0.001802621	SIRT1/CCNE2/PLK2/CDKN1B/CDKN1A/PKMYT1/CSPP1/CCND2/PIN1/DTL/CDK2/BCL2L1/CCNB1/CDK1/CDC20/CDC25C/IK/KIF11/PDE3A/PRKAR2A/RNF4/BUB3/KIF20A/ZWINT/ANAPC15/SIN3A/MDM1/NABP1/TIPRL/CCNB2/KNSTRN/RBM14/SPAG5/FEM1B/GPER1/CDC42/CDC25B/PIK3C3/SOX9/WEE1/SMC4/CDK2AP2/FBXO7/ANAPC7/SPDL1/E2F8/USP51/CEP250/WAC/KLHL9/AURKB/PSME1/ZNF207/RPL23/FZR1/MBTPS1	56	BP
GO:0044877	protein-containing complex binding	81/1026	410/7988	0.197560976	1.538125802	4.294345251	3.31E-05	0.002333197	0.00210348	VCAM1/CXCL12/KRAS/TWF1/ADAM9/ACVR2B/TWF2/CDKN1B/MTOR/ACVR1B/SMAD4/PWWP3A/THBS1/MYC/TGFBR1/ITGA5/FMR1/ACTN4/DDR1/CD9/CDC20/FLNC/GNAQ/PLS3/PRNP/SPP1/SPTAN1/STRN/TPM2/ACTR2/GNA13/HP1BP3/LIMA1/NUF2/SRP54/CABIN1/JAM3/HIRA/GMFG/PSMF1/CD93/VPS28/USH1G/CCN1/H1-3/H2AC20/GNAI3/ABL1/EEF2/FN1/MSH6/MYO1C/DDR2/PAFAH1B1/RAD23B/RBBP7/SMARCC2/SECISBP2L/ARPC5/DCTN6/PARK7/CORO1C/VWF/RNF135/MYO5C/SRPRA/CFL2/CTNNA1/E…	81	MF
GO:0016772	transferase activity, transferring phosphorus-containing groups	87/1026	450/7988	0.193333333	1.505211176	4.234963316	3.92E-05	0.002483851	0.002239302	AKT2/JAK1/AKT1/ACVR2B/PIK3CG/ROCK1/PLK4/PLK2/MTOR/PKMYT1/FAM20B/ACVR1B/EGFR/PEAK1/NTRK3/PBK/MET/TGFBR1/CDK2/AKT3/DDR1/CCNB1/CDK1/NEK2/PIK3CD/PKM/POLD1/PRKAR2A/MAPK1/MAPK6/EIF2AK2/MAPKAPK2/NRBP1/SCYL1/NEK7/SGMS2/SGMS1/MAPK8IP3/CKB/CLK2/PTGES3/BMPR2/UGP2/ABL1/JAK2/CSNK1A1/EPHA2/DDR2/PFKFB4/PIK3C3/PIP4K2A/POLR2F/RPS6KA3/SRPK1/WEE1/RIPK2/POLR1C/CDK2AP2/PAPOLA/POLR3A/DSTYK/NUAK2/STK35/PGK1/CSNK2B/PRKC…	87	MF
GO:0044772	mitotic cell cycle phase transition	36/1056	133/7920	0.270676692	2.030075188	4.698812901	1.68E-05	0.002538957	0.002112811	CCNE2/PLK2/CDKN1B/CDKN1A/CCND2/NFIB/MYC/DTL/CDK2/CCNB1/CDK1/CDC25C/FOXM1/IK/PPP6C/BUB3/ZWINT/ANAPC15/SIN3A/NABP1/CCNB2/CDC25B/WEE1/CDK2AP2/PHF8/FBXO7/ANAPC7/SPDL1/WAC/LATS2/AURKB/PSME1/RPS6/ZNF207/MBTPS1/ENSA	36	BP
GO:0006396	RNA processing	89/1056	437/7920	0.203661327	1.527459954	4.449086319	1.70E-05	0.002538957	0.002112811	PIK3R1/RBMX/WT1/SRSF6/NCBP2/RPL35A/METTL8/PTBP1/PNN/RBM8A/DICER1/FMR1/CIRBP/IK/MBNL1/SRSF1/SNRPN/SON/SRSF11/RPP38/SLU7/XRN2/U2SURP/RBFOX2/PABPC1/TRMT2A/RRP15/WDR74/THUMPD1/CCNL1/UTP3/KRI1/FRA10AC1/RPL7L1/EXOSC3/PCBP2/RBM14/RBM15/CLK2/WDR55/SMU1/LARP6/ALKBH8/RPS8/DDX52/YJU2B/CSTF1/SRSF7/TRA2B/SRPK1/COIL/EFTUD2/ZRANB2/PAPOLA/SF3A3/ZNF638/SLC38A2/TEX10/PIH1D1/LUC7L/MBNL3/THOC2/SF3B4/DDX20/SART3/PCF1…	89	BP
GO:0071495	cellular response to endogenous stimulus	79/1056	377/7920	0.209549072	1.571618037	4.460494813	1.79E-05	0.002554121	0.00212543	CRKL/IRS1/VEGFA/ADAM9/PIK3R1/SIRT1/JAK1/ACVR2B/BMP2/NR3C1/PGR/ROCK1/SPRED1/WT1/MTOR/HGF/FGF19/ACVR1B/TGFB1/SMAD4/PIN1/THBS1/NTRK3/PPARG/TGFBR1/STAT1/ACTN4/CAV2/EGR1/SMAD3/PIK3CD/PKM/SDCBP/SOX11/MAPKAPK2/ABHD2/SPRY4/KNSTRN/RBM14/PTGES3/DOK5/DLL4/GPER1/CXCL8/GJA5/ZNF8/CCN1/NCOA3/PDCD4/ESR1/ABL1/DDIT4/JAK2/NOG/ESRRA/INSIG1/LEPR/PIP4K2A/SOX9/THRA/UBE3A/PARK7/LEMD3/DSTYK/LGR4/SESN3/CREB3L1/NPAS4/BLVRB…	79	BP
GO:0042393	histone binding	26/1026	92/7988	0.282608696	2.200271209	4.444963979	6.01E-05	0.003463364	0.003122375	SIRT1/ZZZ3/CKS2/FMR1/CBX4/ZMYND11/BRD4/SETD5/HJURP/ASF1B/RNF20/PHF1/HIRA/JAK2/MSH6/RBBP7/SMARCC2/HAT1/SCML2/SPIN1/PHF8/USP51/NAP1L1/MORC3/WRAP53/TSPYL2	26	MF
GO:0004713	protein tyrosine kinase activity	19/1026	58/7988	0.327586207	2.550446999	4.549177065	6.68E-05	0.003529741	0.003182217	JAK1/PKMYT1/EGFR/PEAK1/NTRK3/MET/DDR1/CLK2/ABL1/JAK2/EPHA2/DDR2/WEE1/AXL/TNK2/EPHA7/EPHB4/NRP1/CLK4	19	MF
GO:0019199	transmembrane receptor protein kinase activity	14/1026	36/7988	0.388888889	3.02772363	4.680802748	7.42E-05	0.003618454	0.003262195	ACVR2B/ACVR1B/EGFR/NTRK3/MET/TGFBR1/DDR1/BMPR2/EPHA2/DDR2/AXL/EPHA7/EPHB4/NRP1	14	MF
GO:0051093	negative regulation of developmental process	57/1056	252/7920	0.226190476	1.696428571	4.406708178	2.91E-05	0.003955906	0.003291935	KRAS/PIK3R1/SIRT1/BMP2/HOXA9/NFKBIA/ROCK1/PLK2/SPRED1/CDKN1B/CEBPA/WT1/SRSF6/TGFB1/SMAD4/THBS1/NFIB/MYC/PTBP1/STAT1/DDX6/CCNB1/HOXA2/SRGN/SOX11/HUWE1/LRRC17/VAT1/BCL11A/SAV1/CCNB2/SEMA6D/TCF23/GPER1/USF3/PDCD4/BMPR2/SOCS5/TP53/NOG/CST3/EPHA2/HSPA9/INSIG1/NFE2L2/PSEN1/SOX9/FBXO7/MBNL3/CREB3L1/TENT5C/EPHA7/YBX3/NRP1/DPYSL5/RTN4/FZR1	57	BP
GO:0006325	chromatin organization	48/1056	202/7920	0.237623762	1.782178218	4.416797703	3.29E-05	0.004297055	0.003575824	SIRT1/EZH2/DNMT1/NR3C1/PWWP3A/MYC/BAZ1A/EGR1/CENPI/HMGB2/SUPT5H/BRD4/SIN3A/HP1BP3/HJURP/ASF1B/RNF20/ATXN7L3/LMNB2/RBM14/CABIN1/PHF1/TAL1/HIRA/HCFC1/H1-3/H2AC20/RBBP7/SOX9/HAT1/DDX21/TTI1/PHF8/KAT6B/USP51/SETDB1/WAC/MACROH2A1/LMNB1/LMNA/NAP1L1/SMARCB1/BAG6/CHTOP/TSPYL2/EPC1/SETD7/CENPP	48	BP
GO:0016071	mRNA metabolic process	63/1056	289/7920	0.21799308	1.634948097	4.312954868	3.74E-05	0.004448314	0.003701696	ROCK1/RBMX/IGF2BP1/CEBPG/SRSF6/NCBP2/PTBP1/PNN/RBM8A/CAPRIN1/FMR1/CIRBP/IK/SRSF1/SNRPN/SON/SLU7/XRN2/RBFOX2/PABPC1/CNOT7/FRA10AC1/DCP2/EXOSC3/PCBP2/RBM14/RBM15/SMU1/RC3H1/YJU2B/CSTF1/SRSF7/TRA2B/SRPK1/COIL/EFTUD2/ZRANB2/PAPOLA/SF3A3/LUC7L/ZC3HAV1/THOC2/S100A10/SF3B4/DDX20/SART3/PCF11/DCP1A/TENT5C/HNRNPK/CSDE1/RBM6/RBM5/SF3B2/EDC4/LSM3/RPRD1A/TFIP11/U2AF2/PAN2/HSPA8/PIAS4/MAGOHB	63	BP
GO:0045893	positive regulation of DNA-templated transcription	89/1056	446/7920	0.19955157	1.496636771	4.234559579	3.83E-05	0.004448314	0.003701696	VEGFA/PIK3R1/SIRT1/BMP2/NR3C1/SOX2/WT1/MTOR/TNF/TGFB1/EP300/IRF4/SMAD4/PIN1/MYC/MDFIC/JUN/MET/MAX/PPARG/TGFBR1/STAT1/ACTN4/EGR1/FOXM1/GABPB1/HMGB2/HOXA2/SMAD3/POU2F1/RNF4/SOX11/SPP1/TOP2A/ARHGEF2/ZNF609/CNOT7/IER5/CYTL1/RNF20/ATXN7L3/CAPN3/LDB1/AKIRIN1/RBM14/TAL1/DVL1/SOX10/ZFP64/MED30/GPER1/CCN1/NCOA3/ESR1/BMPR2/TP53/JAK2/NOG/PSEN1/SMARCC2/SOX9/THRA/DDX21/MAML1/PARK7/PHF8/KAT6B/WWTR1/BCL11B/TNIP…	89	BP
GO:1902680	positive regulation of RNA biosynthetic process	89/1056	446/7920	0.19955157	1.496636771	4.234559579	3.83E-05	0.004448314	0.003701696	VEGFA/PIK3R1/SIRT1/BMP2/NR3C1/SOX2/WT1/MTOR/TNF/TGFB1/EP300/IRF4/SMAD4/PIN1/MYC/MDFIC/JUN/MET/MAX/PPARG/TGFBR1/STAT1/ACTN4/EGR1/FOXM1/GABPB1/HMGB2/HOXA2/SMAD3/POU2F1/RNF4/SOX11/SPP1/TOP2A/ARHGEF2/ZNF609/CNOT7/IER5/CYTL1/RNF20/ATXN7L3/CAPN3/LDB1/AKIRIN1/RBM14/TAL1/DVL1/SOX10/ZFP64/MED30/GPER1/CCN1/NCOA3/ESR1/BMPR2/TP53/JAK2/NOG/PSEN1/SMARCC2/SOX9/THRA/DDX21/MAML1/PARK7/PHF8/KAT6B/WWTR1/BCL11B/TNIP…	89	BP
GO:0051603	proteolysis involved in protein catabolic process	61/1056	278/7920	0.21942446	1.645683453	4.298500993	4.04E-05	0.004522783	0.003763665	SIRT1/RBBP6/DTL/CALR/CDC20/RNF4/VCP/CUL4A/HUWE1/KCTD5/RNF20/KLHL42/TMEM259/UBXN2A/DNAJB2/PCBP2/CTSB/PSMA3/DVL1/PSMF1/FBXO9/RNF167/VPS28/RNF123/RC3H1/FEM1B/STT3B/SOCS5/NFE2L2/PSEN1/PSMC2/PSMD2/RAD23B/UBC/UBE3A/CUL5/PARK7/FBXO7/KCTD10/FBXL4/WAC/NRDC/ARAF/HSP90B1/IDE/PSME1/UBE2D1/BAG6/COPS3/RPL23/RHOBTB3/FAF2/FBXL5/PCNP/RNF26/WDR26/SPOPL/PLAA/FZR1/SNF8/RACK1	61	BP
GO:0000922	spindle pole	18/1140	58/9127	0.310344828	2.484664247	4.285123683	0.000158323	0.004987178	0.004094973	PLK4/PLK2/CSPP1/CCNB1/CDC20/IK/KIF11/DLGAP5/NEK7/SGO1/ABRAXAS2/CDC25B/SPDL1/RMDN3/SPOUT1/LATS2/AURKB/HSF1	18	CC
GO:0043534	blood vessel endothelial cell migration	12/1056	26/7920	0.461538462	3.461538462	4.93086636	4.73E-05	0.00510551	0.004248586	VEGFA/SIRT1/PLK2/SPRED1/TGFB1/THBS1/SP1/DLL4/ABL1/EPHA2/SRF/NRP1	12	BP
GO:0006511	ubiquitin-dependent protein catabolic process	51/1056	222/7920	0.22972973	1.722972973	4.285367674	4.94E-05	0.005153476	0.004288501	SIRT1/RBBP6/DTL/CDC20/RNF4/VCP/CUL4A/HUWE1/KCTD5/RNF20/KLHL42/UBXN2A/DNAJB2/PCBP2/PSMA3/DVL1/PSMF1/FBXO9/RNF167/VPS28/RC3H1/FEM1B/SOCS5/NFE2L2/PSEN1/PSMC2/PSMD2/RAD23B/UBE3A/CUL5/PARK7/FBXO7/KCTD10/FBXL4/WAC/ARAF/UBE2D1/BAG6/COPS3/RPL23/RHOBTB3/FAF2/FBXL5/PCNP/RNF26/WDR26/SPOPL/PLAA/FZR1/SNF8/RACK1	51	BP
GO:0140993	histone modifying activity	24/1026	85/7988	0.282352941	2.198280014	4.263539597	0.000116078	0.005256697	0.004739144	SIRT1/EZH2/METTL8/EP300/PRMT1/CCNB1/HUWE1/PRMT5/DMAP1/RNF20/FBXL19/GTF2B/JAK2/HAT1/GTF3C4/KDM2A/PHF8/KAT6B/NAA50/USP51/SETDB1/EHMT2/SETD7/KAT5	24	MF
GO:0016604	nuclear body	52/1140	254/9127	0.204724409	1.639052355	3.902283998	0.000181644	0.005340345	0.004384959	SIRT1/NR3C1/WT1/MTOR/SRSF6/RBBP6/MYC/PNN/RBM8A/CDK2/IK/RNF4/SRSF1/CBX4/SLU7/ZWINT/CNOT7/HP1BP3/CCNL1/RGS10/SRP54/RBM14/APBB3/SMU1/USH1G/GTF2B/ABL1/TP53/POLE2/EPOR/SRSF7/COIL/EFTUD2/MAML1/SMC4/SF3A3/PARK7/STK35/DDX20/FBXL4/YLPM1/HSF1/MEF2C/PPP1CC/SF3B2/MORC3/CHTOP/WRAP53/MRPL44/TFIP11/U2AF2/TDP2	52	CC
GO:0006338	chromatin remodeling	39/1056	156/7920	0.25	1.875	4.329184372	5.47E-05	0.005522892	0.004595913	SIRT1/EZH2/DNMT1/MYC/BAZ1A/EGR1/CENPI/HMGB2/SUPT5H/BRD4/SIN3A/HP1BP3/HJURP/ASF1B/LMNB2/RBM14/PHF1/HIRA/HCFC1/H1-3/H2AC20/RBBP7/SOX9/HAT1/DDX21/TTI1/PHF8/KAT6B/USP51/SETDB1/WAC/MACROH2A1/LMNB1/LMNA/NAP1L1/SMARCB1/CHTOP/TSPYL2/CENPP	39	BP
GO:0019941	modification-dependent protein catabolic process	52/1056	229/7920	0.227074236	1.703056769	4.234432579	5.80E-05	0.005672276	0.004720224	SIRT1/RBBP6/DTL/CDC20/RNF4/VCP/CUL4A/HUWE1/KCTD5/RNF20/KLHL42/UBXN2A/DNAJB2/PCBP2/PSMA3/DVL1/PSMF1/FBXO9/RNF167/VPS28/RC3H1/FEM1B/SOCS5/NFE2L2/PSEN1/PSMC2/PSMD2/RAD23B/UBC/UBE3A/CUL5/PARK7/FBXO7/KCTD10/FBXL4/WAC/ARAF/UBE2D1/BAG6/COPS3/RPL23/RHOBTB3/FAF2/FBXL5/PCNP/RNF26/WDR26/SPOPL/PLAA/FZR1/SNF8/RACK1	52	BP
GO:1903311	regulation of mRNA metabolic process	29/1056	104/7920	0.278846154	2.091346154	4.394054201	6.08E-05	0.005768354	0.004800176	ROCK1/RBMX/IGF2BP1/SRSF6/NCBP2/PTBP1/RBM8A/CAPRIN1/FMR1/CIRBP/SON/RBFOX2/CNOT7/DCP2/EXOSC3/PCBP2/RBM15/RC3H1/SRSF7/TRA2B/SRPK1/ZC3HAV1/SF3B4/DCP1A/TENT5C/HNRNPK/CSDE1/PAN2/PIAS4	29	BP
GO:0043632	modification-dependent macromolecule catabolic process	52/1056	230/7920	0.226086957	1.695652174	4.199246684	6.55E-05	0.005859422	0.004875959	SIRT1/RBBP6/DTL/CDC20/RNF4/VCP/CUL4A/HUWE1/KCTD5/RNF20/KLHL42/UBXN2A/DNAJB2/PCBP2/PSMA3/DVL1/PSMF1/FBXO9/RNF167/VPS28/RC3H1/FEM1B/SOCS5/NFE2L2/PSEN1/PSMC2/PSMD2/RAD23B/UBC/UBE3A/CUL5/PARK7/FBXO7/KCTD10/FBXL4/WAC/ARAF/UBE2D1/BAG6/COPS3/RPL23/RHOBTB3/FAF2/FBXL5/PCNP/RNF26/WDR26/SPOPL/PLAA/FZR1/SNF8/RACK1	52	BP
GO:0140694	non-membrane-bounded organelle assembly	36/1056	141/7920	0.255319149	1.914893617	4.299290206	6.55E-05	0.005859422	0.004875959	PLK2/SMAD4/CAPRIN1/FMR1/DDX6/FLNC/KIF11/KRT19/RNF4/KIF20B/DLGAP5/KIF4A/TMOD2/CNOT7/MDM1/CCNB2/CAPN3/RBM14/CENPH/ABRAXAS2/GTF2B/MYOM1/DHX30/MRPS2/HAUS2/CFL2/AURKB/EIF2S1/MEF2A/SRF/ZNF207/CSDE1/PRRC2C/LSM3/NIP7/PAN2	36	BP
GO:0030120	vesicle coat	11/1140	27/9127	0.407407407	3.261760884	4.446401648	0.000212623	0.005860411	0.004811985	CLTC/AP2M1/AP1G1/SEC24A/AFTPH/SCYL1/COPA/SEC23B/AP2B1/COPB2/COPE	11	CC
GO:0004402	histone acetyltransferase activity	9/1026	18/7988	0.5	3.892787524	4.716525001	0.000150722	0.006370532	0.005743315	METTL8/EP300/DMAP1/GTF2B/HAT1/GTF3C4/KAT6B/NAA50/KAT5	9	MF
GO:0009894	regulation of catabolic process	64/1056	302/7920	0.21192053	1.589403974	4.096137624	7.97E-05	0.006935485	0.005771413	SIRT1/ROCK1/PLK2/CDKN1B/IGF2BP1/MTOR/PIN1/RBM8A/CAPRIN1/FMR1/CDC20/DAP/DFFA/FURIN/MTMR4/SPTLC1/CNOT7/TMEM259/DCP2/EXOSC3/DNAJB2/PCBP2/SLC25A4/DVL1/VPS28/RC3H1/MCL1/SOCS5/GNAI3/APC/DDIT4/CST3/LEPR/PIP4K2A/PSEN1/PSMD2/SOX9/UBE3A/PARK7/FBXO7/TIPARP/ZC3HAV1/RRAGC/PPP1R3B/SESN3/WAC/DCP1A/TENT5C/NRDC/ARAF/ITGB1/OAZ1/PSME1/CSDE1/BAG6/RPL23/FBXL5/PAN2/FZR1/ZSWIM8/SNF8/PIAS4/ORMDL3/RACK1	64	BP
GO:0045595	regulation of cell differentiation	83/1056	418/7920	0.198564593	1.48923445	4.030836056	8.43E-05	0.006993587	0.005819762	KRAS/SLC45A3/PIK3R1/SIRT1/ACVR2B/BMP2/HOXA9/NFKBIA/ROCK1/KLF10/SPRED1/CDKN1B/CEBPA/ETV4/MTOR/SRSF6/TNF/TGFB1/SMAD4/MYC/PTBP1/CAPRIN1/TGFBR1/STAT1/FMR1/DDX6/CCNB1/EVI2B/HMGB2/HOXA2/MMP14/PDE3A/SOX11/TNFSF9/ARHGEF2/LRRC17/ZHX3/SIN3A/SAV1/CCNB2/VCAN/AKIRIN1/SEMA6D/TAL1/TNFSF14/LPAR3/DLL4/TCF23/GPER1/USF3/CCN1/GJA1/PDCD4/BMPR2/SOCS5/ABL1/APC/NOG/HSPA9/INSIG1/LIG4/NFE2L2/PAFAH1B1/PSEN1/SOX9/MAML1/FBXO…	83	BP
GO:0007051	spindle organization	22/1056	71/7920	0.309859155	2.323943662	4.39511262	8.49E-05	0.006993587	0.005819762	PLK4/PLK2/CCNB1/CDK1/KIF11/RNF4/VCP/KIF20B/DLGAP5/KIF4A/SPC25/NUF2/CCNB2/KNSTRN/CENPH/ABRAXAS2/GTF2B/DCTN6/HAUS2/PTPA/AURKB/ZNF207	22	BP
GO:0050684	regulation of mRNA processing	16/1056	44/7920	0.363636364	2.727272727	4.506225216	9.52E-05	0.007583942	0.006311031	RBMX/SRSF6/NCBP2/PTBP1/RBM8A/FMR1/CIRBP/SON/RBFOX2/PCBP2/RBM15/SRSF7/TRA2B/SRPK1/SF3B4/HNRNPK	16	BP
GO:0045944	positive regulation of transcription by RNA polymerase II	68/1056	328/7920	0.207317073	1.554878049	4.025639303	9.77E-05	0.007583942	0.006311031	VEGFA/PIK3R1/SIRT1/BMP2/NR3C1/SOX2/TNF/TGFB1/EP300/PIN1/MYC/JUN/MET/MAX/PPARG/ACTN4/FOXM1/GABPB1/HMGB2/HOXA2/SMAD3/POU2F1/RNF4/SOX11/TOP2A/ARHGEF2/ZNF609/CNOT7/IER5/CYTL1/RNF20/LDB1/AKIRIN1/RBM14/TAL1/DVL1/ZFP64/MED30/GPER1/CCN1/NCOA3/BMPR2/TP53/JAK2/NOG/SOX9/THRA/MAML1/PARK7/PHF8/KAT6B/WWTR1/BCL11B/TNIP2/E2F8/S100A10/RNF10/JUP/MEF2A/MEF2C/PCBP1/SMARCB1/SRF/VDR/ELL2/BCL9L/TNFRSF1A/KAT5	68	BP
GO:0003205	cardiac chamber development	18/1056	53/7920	0.339622642	2.547169811	4.432511139	9.93E-05	0.007583942	0.006311031	BMP2/SMAD4/SOX11/SAV1/NPY5R/DLL4/GJA5/CCN1/BMPR2/NOG/LUZP1/MAML1/MYL2/MATR3/AP2B1/MEF2C/SRF/NRP1	18	BP
GO:2000026	regulation of multicellular organismal development	80/1056	402/7920	0.199004975	1.492537313	3.97538776	0.000104856	0.007621547	0.006342324	VEGFA/CXCL12/KRAS/PIK3R1/SIRT1/ACVR2B/BMP2/HOXA9/NFKBIA/ROCK1/KLF10/PLK2/SPRED1/CDKN1B/CEBPA/WT1/ETV4/MTOR/SRSF6/ZZZ3/TGFB1/SMAD4/THBS1/SP1/MYC/CAPRIN1/ITGA5/STAT1/FMR1/EVI2B/HMGB2/MMP14/PIK3CD/SRGN/SOX11/TNFSF9/LRRC17/SAV1/SGMS2/CAPN3/VCAN/SEMA6D/MTMR2/TAL1/LPAR3/DLL4/GPER1/CXCL8/CCN1/GJA1/BMPR2/SOCS5/ABL1/TP53/NOG/EPHA2/HSPA9/LIG4/NFE2L2/PAFAH1B1/PSEN1/SOX9/B4GALT5/FBXO7/S100A10/RNF10/CREB3L1/T…	80	BP
GO:0043535	regulation of blood vessel endothelial cell migration	11/1056	24/7920	0.458333333	3.4375	4.690565107	0.000106487	0.007621547	0.006342324	VEGFA/SIRT1/PLK2/SPRED1/TGFB1/THBS1/SP1/DLL4/ABL1/EPHA2/NRP1	11	BP
GO:0000819	sister chromatid segregation	22/1056	72/7920	0.305555556	2.291666667	4.318328697	0.000107072	0.007621547	0.006342324	CCNB1/CDC20/CENPI/IK/KIF11/TOP2A/BUB3/KIF20B/ZWINT/KIF4A/ANAPC15/NCAPG/KIF18A/NUF2/KNSTRN/ABRAXAS2/TOP2B/SMC4/ANAPC7/SPDL1/AURKB/ZNF207	22	BP
GO:0003697	single-stranded DNA binding	14/1026	39/7988	0.358974359	2.794821812	4.313163357	0.000203093	0.008047548	0.007255219	TDP1/HMGB2/MCM2/MCM3/NEIL3/NABP1/PCBP2/TP53/SMC4/PCBP1/NUCKS1/APTX/TDP2/CTC1	14	MF
GO:0016607	nuclear speck	30/1140	127/9127	0.236220472	1.891214256	3.820881303	0.000356551	0.009249356	0.007594649	NR3C1/WT1/SRSF6/RBBP6/PNN/RBM8A/IK/SRSF1/SLU7/CNOT7/HP1BP3/CCNL1/SRP54/RBM14/SMU1/USH1G/EPOR/SRSF7/EFTUD2/MAML1/SMC4/SF3A3/FBXL4/YLPM1/MEF2C/PPP1CC/SF3B2/CHTOP/TFIP11/U2AF2	30	CC
GO:0015630	microtubule cytoskeleton	83/1140	465/9127	0.178494624	1.429053009	3.587807673	0.000387636	0.009497075	0.007798052	NR3C1/ROCK1/CCNE2/PLK4/PLK2/CIAO1/RBBP6/CSPP1/CCND2/CLTC/SMAD4/PIN1/MYC/BCL2L1/CCNB1/CDC20/DYNC1LI2/GLG1/IK/KIF11/KIFC1/MCM3/MAPK1/RNF4/TOP2A/ARHGEF2/KIF20B/DLGAP5/KLHL21/KIF20A/KIF2C/KIF4A/CEP55/ARL8B/MDM1/MID1IP1/KIF18A/NEK7/CCNB2/KNSTRN/PHF1/DVL1/USH1G/RPS3/SGO1/ABRAXAS2/DYNLT5/GNAI3/CDC42/APC/TP53/CDC25B/DST/MID1/NFE2L2/PAFAH1B1/PSEN1/LUZP1/CDK2AP2/DCTN6/DCTN4/AHI1/SPDL1/RMDN3/CCDC92/HAUS2/AR…	83	CC
GO:0043536	positive regulation of blood vessel endothelial cell migration	8/1056	14/7920	0.571428571	4.285714286	4.826073169	0.000138686	0.00965257	0.008032454	VEGFA/SIRT1/PLK2/TGFB1/THBS1/SP1/ABL1/NRP1	8	BP
GO:0006974	DNA damage response	69/1056	338/7920	0.204142012	1.531065089	3.913746623	0.000142234	0.00968427	0.008058833	CXCL12/PIK3R1/SIRT1/SPRED1/CDKN1A/CEBPG/RBBP6/PWWP3A/TDP1/MYC/DTL/CDK2/BCL2L1/FMR1/BCL2A1/CDK1/GADD45A/FOXM1/HMGB2/MCM2/MCM3/POLD1/TOP2A/VCP/XPA/CUL4A/HUWE1/NEIL3/DMAP1/NABP1/TIPRL/APEX1/MSH5/PHF1/HELQ/RPS3/FEM1B/MCL1/ABL1/TP53/DDIT4/POLE2/EPHA2/MSH6/LIG4/PSEN1/RAD23B/RFC5/PARK7/SMARCAD1/INIP/USP51/RFC1/WAC/APEX2/HSP90B1/HSF1/PCNA/UBE2N/BAG6/WRAP53/MMS19/NUCKS1/APTX/KAT5/MBTPS1/PIAS4/TDP2/PIDD1	69	BP
GO:0042470	melanosome	13/1140	38/9127	0.342105263	2.738942752	4.058072923	0.000446404	0.009843217	0.008082269	ANXA2/HSP90AA1/HSP90AB1/MMP14/SLC1A5/CTSB/PDIA3/RAB5A/RPN1/GANAB/HSP90B1/ATP6V1B2/ITGB1	13	CC
GO:0048770	pigment granule	13/1140	38/9127	0.342105263	2.738942752	4.058072923	0.000446404	0.009843217	0.008082269	ANXA2/HSP90AA1/HSP90AB1/MMP14/SLC1A5/CTSB/PDIA3/RAB5A/RPN1/GANAB/HSP90B1/ATP6V1B2/ITGB1	13	CC
GO:0044770	cell cycle phase transition	40/1056	170/7920	0.235294118	1.764705882	3.95317949	0.000183532	0.012230284	0.010177517	CCNE2/PLK2/CDKN1B/CDKN1A/PKMYT1/CCND2/NFIB/MYC/DTL/CDK2/CCNB1/CDK1/CDC20/CDC25C/FOXM1/IK/PPP6C/BUB3/ZWINT/ANAPC15/SIN3A/NABP1/TIPRL/CCNB2/FEM1B/CDC25B/WEE1/CDK2AP2/PHF8/FBXO7/ANAPC7/SPDL1/WAC/LATS2/AURKB/PSME1/RPS6/ZNF207/MBTPS1/ENSA	40	BP
GO:0050435	amyloid-beta metabolic process	9/1056	18/7920	0.5	3.75	4.58119657	0.000202053	0.013183946	0.010971113	ROCK1/PIN1/SP1/APH1A/PSEN1/PSENEN/NRDC/IDE/RTN4	9	BP
GO:0048666	neuron development	63/1056	306/7920	0.205882353	1.544117647	3.807374365	0.000215064	0.013746549	0.011439287	CRKL/CXCL12/TWF1/ROCK1/TWF2/SMAD4/RAC1/NFIB/NTRK3/CAPRIN1/FMR1/ACTB/DDR1/EFNB2/ETV1/HOXA2/MAPK6/RASGRF1/NCKAP1/SIN3A/BCL11A/SCYL1/LLPH/PLP1/MAPK8IP3/TENM1/SEMA6D/MTMR2/RAP2B/SDC2/DVL1/LPAR3/USH1G/BMPR2/CDC42/ABL1/NOG/EPHA2/DDR2/PAFAH1B1/PSEN1/PTPN9/B4GALT5/FBXO7/UQCRQ/DOCK10/THOC2/EPHA7/EPHB4/MAP1B/MEF2A/MEF2C/SRF/UGCG/NRP1/DPYSL5/RTN4/PPP1R9B/TIAM2/PLAA/LRP12/CNTN1/PBX2	63	BP
GO:0008017	microtubule binding	25/1026	97/7988	0.257731959	2.006591507	3.82887881	0.000403117	0.013921812	0.012551128	KIF11/KIFC1/PRNP/ARHGEF2/KIF20B/DLGAP5/KIF20A/KIF2C/KIF4A/MDM1/KIF18A/NUF2/KNSTRN/ABRAXAS2/APC/DST/MID1/PAFAH1B1/MTUS2/RMDN3/MAP1LC3B/GAPDH/MAP1B/ZNF207/REEP3	25	MF
GO:0061733	peptide-lysine-N-acetyltransferase activity	9/1026	20/7988	0.45	3.503508772	4.303164671	0.00040939	0.013921812	0.012551128	METTL8/EP300/DMAP1/GTF2B/HAT1/GTF3C4/KAT6B/NAA50/KAT5	9	MF
GO:0004714	transmembrane receptor protein tyrosine kinase activity	10/1026	24/7988	0.416666667	3.243989604	4.226290531	0.000417215	0.013921812	0.012551128	EGFR/NTRK3/MET/DDR1/EPHA2/DDR2/AXL/EPHA7/EPHB4/NRP1	10	MF
GO:0051246	regulation of protein metabolic process	93/1056	493/7920	0.188640974	1.414807302	3.730281736	0.00022516	0.014104038	0.011736774	CRKL/VEGFA/KRAS/SIRT1/BMP2/ROCK1/PLK2/SPRED1/CDKN1B/IGF2BP1/WT1/MTOR/NCBP2/HGF/FGF19/ZZZ3/DAZAP1/TGFB1/PIN1/THBS1/SP1/MYC/CAPRIN1/ITGA5/STAT1/FMR1/DDX6/CDC20/EGR1/FURIN/PRKAR2A/PRNP/ARHGEF2/HUWE1/CNOT7/TMEM259/FBXO33/CAPN3/DNAJB2/NCK1/RAP2B/DVL1/VPS28/RPS3/GPER1/CCN1/SOCS5/ABL1/APC/JAK2/CST3/PSEN1/PSMD2/SOAT1/SOX9/UBE3A/SECISBP2L/PARK7/ADNP/ZNF385A/TIPARP/RAP2C/PAIP2/ACO1/S100A10/WAC/NRDC/ARAF/DU…	93	BP
GO:1902850	microtubule cytoskeleton organization involved in mitosis	19/1056	61/7920	0.31147541	2.336065574	4.108540194	0.000235823	0.014482324	0.012051567	PLK4/PLK2/CCNB1/KIF11/VCP/KIF20B/DLGAP5/KIF4A/SPC25/NUF2/CENPH/ABRAXAS2/GJA1/PAFAH1B1/DCTN6/SPDL1/PTPA/AURKB/ZNF207	19	BP
GO:0019900	kinase binding	48/1026	232/7988	0.206896552	1.610808631	3.62433865	0.000458422	0.014531984	0.013101224	CRKL/SIRT1/CRK/SPRED1/CDKN1B/CEBPA/RBBP6/GSKIP/CKS2/RAC1/PIN1/ACTB/CAV2/CCNB1/DLG1/FOXM1/KIF11/PRKAR2A/MAPK6/TOP2A/MAPKAPK2/GAB2/KIF20A/MAPK8IP3/NCK1/DVL1/SGO1/GJA1/BMPR2/SOCS5/CDC42/ABL1/CDC25B/JAK2/PRKAB1/SOX9/MYOM1/MAML1/PARK7/FBXO7/TNIP2/SFN/HSF1/ITGB1/PTPN1/RPS6/NRP1/RACK1	48	MF
GO:0006259	DNA metabolic process	70/1056	350/7920	0.2	1.5	3.752619923	0.000242523	0.014607325	0.012155588	SIRT1/CCNE2/CEBPG/HGF/RBBP6/TGFB1/PWWP3A/TDP1/NFIB/MYC/BAZ1A/DICER1/CDK2/FMR1/DFFA/FOXM1/HMGB2/MCM2/MCM3/POLD1/TOP2A/VCP/XPA/GINS1/HUWE1/SIN3A/NEIL3/DMAP1/NABP1/MND1/NEK7/FAM111B/EXOSC3/APEX1/MSH5/PTGES3/HELQ/RPS3/H1-3/ABL1/TP53/POLE2/MSH6/LIG4/RAD23B/RBBP7/RFC5/TOP2B/PARK7/SMARCAD1/INIP/E2F8/RNASEH1/USP51/RFC1/YLPM1/APEX2/HSF1/PCNA/UBE2N/GTPBP4/WRAP53/TSPYL2/MMS19/NUCKS1/APTX/KAT5/PIAS4/TDP2/CTC1	70	BP
GO:0045934	negative regulation of nucleobase-containing compound metabolic process	77/1056	394/7920	0.195431472	1.465736041	3.719498123	0.000257089	0.015073028	0.012543126	SIRT1/ACVR2B/BMP2/KLF10/CDKN1B/IGF2BP1/CEBPA/WT1/SRSF6/TGFB1/SMAD4/NFIB/MDFIC/PTBP1/ZHX1/PPARG/DAP/DFFA/EGR1/FOXM1/POU2F1/SOX11/CBX4/ZHX3/SIN3A/DMAP1/PHF12/CAPN3/ATN1/PCBP2/LDB1/HINFP/TAL1/SOX10/DLL4/TCF23/TXNIP/ZNF8/H1-3/PDCD4/ABL1/TP53/DDIT4/NOG/MSH6/PSEN1/RBBP7/SRSF7/SOX9/THRA/SCML2/SIN3B/KAT6B/ZNF24/DDX20/ZNF703/TENT5C/DNMT3A/NACC1/AURKB/HSF1/MEF2A/MEF2C/NAB2/SRF/VDR/CSDE1/NELFE/YBX3/RPL23/EH…	77	BP
GO:0033365	protein localization to organelle	63/1056	308/7920	0.204545455	1.534090909	3.749899663	0.00025988	0.015073028	0.012543126	PIK3R1/MTOR/TGFB1/LHFPL4/PIN1/BTF3/DLG1/IK/LAMP1/RNF4/VCP/BUB3/SIN3A/SPCS1/SCG3/VPS53/DMAP1/TCTN2/LMNB2/DNAJC19/SRP54/DVL1/MON1B/NUP188/VPS28/TOMM40L/TXNIP/ABL1/INSIG1/MID1/PSEN1/SOX9/SLC10A3/PARK7/TRAM1/TNPO3/FBXO7/TNPO2/SPDL1/PEX12/SNUPN/CEP250/SRPRA/LMNB1/AURKB/LMNA/SRP68/TUB/BAG6/NRP1/NUP153/MORC3/MTCH1/WRAP53/RTN4/ANKRD13C/PMPCB/HSPA8/SNF8/PIAS4/TMCO6/ORMDL3/NUP85	63	BP
GO:0070848	response to growth factor	44/1056	196/7920	0.224489796	1.683673469	3.80131731	0.000276906	0.015332789	0.012759288	CRKL/VEGFA/ADAM9/SIRT1/ACVR2B/BMP2/ROCK1/SPRED1/HGF/FGF19/ACVR1B/TGFB1/SMAD4/PIN1/THBS1/NTRK3/TGFBR1/EGR1/SMAD3/PIK3CD/SDCBP/SOX11/MAPKAPK2/SPRY4/KNSTRN/DOK5/DLL4/CXCL8/GJA5/ZNF8/CCN1/PDCD4/ABL1/NOG/EPHA2/SOX9/LEMD3/DSTYK/CREB3L1/GPC1/MEF2C/NRP1/BCL9L/RACK1	44	BP
GO:0000375	RNA splicing, via transesterification reactions	36/1056	151/7920	0.238410596	1.78807947	3.834903325	0.000288905	0.015332789	0.012759288	RBMX/SRSF6/NCBP2/PTBP1/RBM8A/FMR1/CIRBP/IK/SRSF1/SNRPN/SON/SLU7/RBFOX2/FRA10AC1/PCBP2/RBM14/RBM15/SMU1/YJU2B/SRSF7/TRA2B/SRPK1/COIL/EFTUD2/SF3A3/LUC7L/SF3B4/DDX20/SART3/HNRNPK/RBM6/RBM5/SF3B2/LSM3/TFIP11/MAGOHB	36	BP
GO:0000377	RNA splicing, via transesterification reactions with bulged adenosine as nucleophile	36/1056	151/7920	0.238410596	1.78807947	3.834903325	0.000288905	0.015332789	0.012759288	RBMX/SRSF6/NCBP2/PTBP1/RBM8A/FMR1/CIRBP/IK/SRSF1/SNRPN/SON/SLU7/RBFOX2/FRA10AC1/PCBP2/RBM14/RBM15/SMU1/YJU2B/SRSF7/TRA2B/SRPK1/COIL/EFTUD2/SF3A3/LUC7L/SF3B4/DDX20/SART3/HNRNPK/RBM6/RBM5/SF3B2/LSM3/TFIP11/MAGOHB	36	BP
GO:0000398	mRNA splicing, via spliceosome	36/1056	151/7920	0.238410596	1.78807947	3.834903325	0.000288905	0.015332789	0.012759288	RBMX/SRSF6/NCBP2/PTBP1/RBM8A/FMR1/CIRBP/IK/SRSF1/SNRPN/SON/SLU7/RBFOX2/FRA10AC1/PCBP2/RBM14/RBM15/SMU1/YJU2B/SRSF7/TRA2B/SRPK1/COIL/EFTUD2/SF3A3/LUC7L/SF3B4/DDX20/SART3/HNRNPK/RBM6/RBM5/SF3B2/LSM3/TFIP11/MAGOHB	36	BP
GO:0009896	positive regulation of catabolic process	39/1056	168/7920	0.232142857	1.741071429	3.8079069	0.000295702	0.015332789	0.012759288	SIRT1/ROCK1/PLK2/CDKN1B/IGF2BP1/CAPRIN1/CDC20/SPTLC1/CNOT7/TMEM259/DCP2/EXOSC3/DNAJB2/SLC25A4/DVL1/VPS28/RC3H1/SOCS5/GNAI3/APC/PIP4K2A/PSEN1/SOX9/FBXO7/TIPARP/ZC3HAV1/SESN3/WAC/DCP1A/NRDC/OAZ1/CSDE1/FBXL5/PAN2/FZR1/ZSWIM8/SNF8/ORMDL3/RACK1	39	BP
GO:0051321	meiotic cell cycle	25/1056	92/7920	0.27173913	2.038043478	3.927919174	0.000298235	0.015332789	0.012759288	CCNE2/PKMYT1/SMC1A/BCL2L11/CCNB1/CDK1/CDC20/CDC25C/PDE3A/PRKAR2A/TOP2A/SMC3/BUB3/KIF18A/NUF2/MND1/CCNB2/MSH5/SGO1/CDC25B/TOP2B/WEE1/SMC4/BAG6/FZR1	25	BP
GO:0048024	regulation of mRNA splicing, via spliceosome	14/1056	39/7920	0.358974359	2.692307692	4.155272037	0.000302528	0.015332789	0.012759288	RBMX/SRSF6/PTBP1/RBM8A/FMR1/CIRBP/SON/RBFOX2/PCBP2/RBM15/SRSF7/TRA2B/SF3B4/HNRNPK	14	BP
GO:0043068	positive regulation of programmed cell death	37/1056	157/7920	0.23566879	1.767515924	3.809788976	0.000305713	0.015332789	0.012759288	SIRT1/BMP2/PLAGL2/WT1/TNF/THBS1/BCL2A1/DFFA/PIK3CD/PRNP/S100A8/TOP2A/LAPTM5/SAV1/RASSF6/NCK1/RPS3/CCN1/MCL1/PDCD4/ABL1/TP53/JAK2/HTRA1/PSEN1/PARK7/DDX20/LATS2/IGFBP3/ATP2A2/DUSP6/EPHA7/MEF2C/RPS6/MTCH1/PIAS4/RACK1	37	BP
GO:0051302	regulation of cell division	20/1056	67/7920	0.298507463	2.23880597	3.993938613	0.000308418	0.015332789	0.012759288	VEGFA/ZZZ3/CSPP1/TGFB1/PIN1/MYC/BCL2L1/EVI2B/KIF20A/TAL1/TXNIP/CDC42/CDC25B/CAT/PIK3C3/CDK2AP2/E2F8/KLHL9/AURKB/RACK1	20	BP
GO:0008134	transcription factor binding	35/1026	155/7988	0.225806452	1.758033076	3.658376972	0.000508132	0.015340743	0.013830356	CRKL/SIRT1/NFKBIA/CEBPA/CEBPG/MTOR/EP300/SMAD4/SP1/MDFIC/ACTN4/HMGB2/STRN/SIN3A/CNOT7/DMAP1/PHF1/TAL1/HIRA/MED30/TCF23/NCOA3/GTF2B/NFE2L2/ARNT2/PARK7/DDX20/HOXC13/HSF1/JUP/MEF2A/SMARCB1/SRI/SRF/RPL23	35	MF
GO:0045786	negative regulation of cell cycle	32/1056	130/7920	0.246153846	1.846153846	3.81531828	0.000336419	0.016463524	0.013700237	SIRT1/BMP2/CDKN1B/CEBPA/PKMYT1/TGFB1/DTL/CCNB1/CDK1/IK/BUB3/ZWINT/ANAPC15/MDM1/NABP1/TIPRL/CCNB2/RBM14/RNF167/FEM1B/GPER1/ABL1/WEE1/CDK2AP2/FBXO7/SPDL1/E2F8/WAC/AURKB/ZNF207/FZR1/MBTPS1	32	BP
GO:1901990	regulation of mitotic cell cycle phase transition	26/1056	98/7920	0.265306122	1.989795918	3.867036611	0.000343937	0.016572493	0.013790916	CCNE2/CDKN1B/CDKN1A/CCND2/DTL/CDK2/CCNB1/CDK1/CDC25C/IK/BUB3/ZWINT/ANAPC15/SIN3A/NABP1/CDC25B/WEE1/CDK2AP2/FBXO7/ANAPC7/SPDL1/WAC/AURKB/PSME1/ZNF207/MBTPS1	26	BP
GO:0048812	neuron projection morphogenesis	40/1056	175/7920	0.228571429	1.714285714	3.74764781	0.000349946	0.016606528	0.013819239	CXCL12/ROCK1/SMAD4/RAC1/NFIB/CAPRIN1/ACTB/DDR1/EFNB2/ETV1/HOXA2/NCKAP1/SIN3A/LLPH/MAPK8IP3/SEMA6D/RAP2B/SDC2/DVL1/LPAR3/BMPR2/CDC42/ABL1/NOG/EPHA2/PAFAH1B1/PSEN1/B4GALT5/DOCK10/EPHA7/EPHB4/MAP1B/MEF2A/SRF/NRP1/DPYSL5/RTN4/TIAM2/PLAA/CNTN1	40	BP
GO:0043065	positive regulation of apoptotic process	36/1056	153/7920	0.235294118	1.764705882	3.746208862	0.000378989	0.017115447	0.014242739	SIRT1/BMP2/PLAGL2/WT1/TNF/THBS1/BCL2A1/DFFA/PIK3CD/PRNP/S100A8/TOP2A/SAV1/RASSF6/NCK1/RPS3/CCN1/MCL1/PDCD4/ABL1/TP53/JAK2/HTRA1/PSEN1/PARK7/DDX20/LATS2/IGFBP3/ATP2A2/DUSP6/EPHA7/MEF2C/RPS6/MTCH1/PIAS4/RACK1	36	BP
GO:0001701	in utero embryonic development	30/1056	120/7920	0.25	1.875	3.788173554	0.00038431	0.017115447	0.014242739	BMP2/CEBPA/RBBP6/SMAD4/BTF3/CCNB1/GPI/KRT19/FURIN/GINS1/GNA13/SIN3A/WDR74/ASF1B/RPL7L1/CCNB2/MAPK8IP3/CCN1/GJA1/NOG/LIG4/ARNT2/THOC2/E2F8/TENT5C/MATR3/SMARCB1/SRF/YBX3/RTN4	30	BP
GO:0022008	neurogenesis	92/1056	494/7920	0.186234818	1.396761134	3.571853333	0.000384586	0.017115447	0.014242739	CRKL/VEGFA/CXCL12/KRAS/TWF1/SLC45A3/CXCR4/BMP2/ROCK1/TWF2/MTOR/EGFR/TGFB1/SMAD4/RAC1/NFIB/NTRK3/MET/CAPRIN1/FMR1/DDX6/ACTB/DDR1/EFNB2/ETV1/HMGB2/HOXA2/MAPK6/RASGRF1/S100A8/SOX11/ARHGEF2/NCKAP1/ZNF609/ACSL6/SIN3A/BCL11A/SCYL1/LLPH/PLP1/MAPK8IP3/VCAN/TENM1/SEMA6D/MTMR2/RAP2B/SDC2/TAL1/DVL1/SOX10/LPAR3/DOK5/DLL4/USH1G/GPER1/GJA1/BMPR2/CDC42/ABL1/NOG/EPHA2/LIG4/DDR2/PAFAH1B1/PSEN1/PTPN9/SOX9/B4GALT5/…	92	BP
GO:0060284	regulation of cell development	50/1056	234/7920	0.213675214	1.602564103	3.669775417	0.000385524	0.017115447	0.014242739	KRAS/PIK3R1/BMP2/HOXA9/NFKBIA/ROCK1/KLF10/CEBPA/MTOR/TGFB1/SMAD4/MYC/CAPRIN1/STAT1/FMR1/CCNB1/EVI2B/HMGB2/MMP14/PDE3A/SOX11/TNFSF9/LRRC17/CCNB2/VCAN/SEMA6D/TAL1/LPAR3/DLL4/GPER1/BMPR2/SOCS5/ABL1/NOG/HSPA9/LIG4/PAFAH1B1/PSEN1/FBXO7/S100A10/EPHA7/HSF1/MEF2C/NAP1L1/SRF/NRP1/DPYSL5/RTN4/TIAM2/FZR1	50	BP
GO:0016477	cell migration	86/1056	456/7920	0.188596491	1.414473684	3.575790454	0.000391375	0.017115447	0.014242739	CRKL/VEGFA/CXCL12/ADAM9/PIK3R1/SIRT1/CXCR4/BMP2/CRK/MMP7/ROCK1/PLK2/SPRED1/CDKN1B/MTOR/HGF/FGF19/TGFB1/SMAD4/PEAK1/AMOTL1/THBS1/SP1/MET/ITGA5/ACTN4/DDR1/GPI/MMP14/PIK3CD/S100A8/ARHGEF2/GNA13/NCKAP1/ABHD2/ZNF609/LIMA1/RNF20/ATN1/SH3KBP1/SPN/MAPK8IP3/AKIRIN1/KNSTRN/NCK1/SEMA6D/JAM3/RAP2B/SDC2/TNFSF14/FFAR2/SOX10/CD93/DLL4/CDH24/GPER1/CXCL8/CCN1/GJA1/BMPR2/ABL1/APC/KRT5/NOG/EPHA2/PAFAH1B1/PSEN1/SOX9…	86	BP
GO:0007052	mitotic spindle organization	16/1056	49/7920	0.326530612	2.448979592	3.990468121	0.000398923	0.017115447	0.014242739	PLK4/PLK2/CCNB1/KIF11/VCP/KIF20B/DLGAP5/KIF4A/SPC25/NUF2/CENPH/ABRAXAS2/DCTN6/PTPA/AURKB/ZNF207	16	BP
GO:1903313	positive regulation of mRNA metabolic process	16/1056	49/7920	0.326530612	2.448979592	3.990468121	0.000398923	0.017115447	0.014242739	ROCK1/RBMX/IGF2BP1/NCBP2/CAPRIN1/CIRBP/CNOT7/DCP2/EXOSC3/RC3H1/TRA2B/ZC3HAV1/SF3B4/DCP1A/CSDE1/PAN2	16	BP
GO:0034212	peptide N-acetyltransferase activity	9/1026	21/7988	0.428571429	3.336675021	4.115845538	0.000635453	0.017402115	0.015688774	METTL8/EP300/DMAP1/GTF2B/HAT1/GTF3C4/KAT6B/NAA50/KAT5	9	MF
GO:0031625	ubiquitin protein ligase binding	23/1026	89/7988	0.258426966	2.012002541	3.6854376	0.000650636	0.017402115	0.015688774	NFKBIA/GPI/LAPTM5/CUL4A/RNF20/PCBP2/TXNIP/HSPA9/MID1/NFE2L2/UBC/CUL5/GABARAPL1/FBXO7/MAP1LC3B/UBE2D1/RPL23/RHOBTB3/FAF2/WRAP53/RTN4/SPOPL/PIAS4	23	MF
GO:0140640	catalytic activity, acting on a nucleic acid	57/1026	292/7988	0.195205479	1.51978691	3.473623528	0.000662753	0.017402115	0.015688774	DNMT1/METTL8/RNASE1/TDP1/DICER1/DDX6/MCM2/MCM3/MOV10/POLD1/TOP2A/SMC3/RPP38/SLU7/XRN2/TRMT2A/CNOT7/NEIL3/TRMT11/DHX40/DCP2/APEX1/MSH5/PTGES3/HELQ/ALKBH8/RPS3/DDX52/MSH6/LIG4/POLR2F/RFC5/TOP2B/DDX21/POLR1C/WARS2/POLR3A/DHX30/SMARCAD1/RNASEH1/RFC1/DDX20/TFB1M/FARSA/KARS1/RARS1/DNMT3A/APEX2/EIF4A2/RTCA/FTSJ1/MRPL44/EARS2/PAN2/APTX/TDP2/TGS1	57	MF
GO:0016887	ATP hydrolysis activity	28/1026	117/7988	0.239316239	1.863214542	3.610731839	0.000686203	0.017402115	0.015688774	SMC1A/ABCG2A/ATP6V1A/HSP90AA1/HSP90AB1/MCM3/VCP/SMC3/KIF20B/KIF20A/KIF18A/TCP1/SRP54/ATP1A3/HSPA9/PSMC2/RFC5/CCT3/ATP6V1G1/SMC4/CCT5/FIGN/RFC1/SRPRA/HSP90B1/ATP2A2/RHOBTB3/MORC3	28	MF
GO:0010629	negative regulation of gene expression	72/1056	369/7920	0.195121951	1.463414634	3.575684446	0.000425916	0.018026625	0.015000983	CRKL/SIRT1/EZH2/DNMT1/BMP2/ROCK1/IGF2BP1/WT1/SRSF6/NCBP2/HGF/FGF19/TGFB1/THBS1/PTBP1/BAZ1A/RBM8A/DICER1/CAPRIN1/PPARG/FMR1/DDX6/HMGB2/MOV10/FURIN/SOX11/SIN3A/PABPC1/CNOT7/LMNB2/DCP2/EXOSC3/PCBP2/PHF1/DLL4/RC3H1/GPER1/CXCL8/H2AC20/GJA1/PDCD4/SOCS5/NOG/EPHA2/PSEN1/SRSF7/SOX9/HAT1/PARK7/PHF8/TIPARP/LGR4/ZC3HAV1/PAIP2/SETDB1/CREB3L1/DCP1A/SPOUT1/TENT5C/LMNB1/EIF2S1/GAPDH/LMNA/MEF2C/CSDE1/MORC3/EDC4/P…	72	BP
GO:0002042	cell migration involved in sprouting angiogenesis	8/1056	16/7920	0.5	3.75	4.318647056	0.00046398	0.019250062	0.016019074	VEGFA/PLK2/SPRED1/THBS1/DLL4/ABL1/SRF/NRP1	8	BP
GO:0000070	mitotic sister chromatid segregation	19/1056	64/7920	0.296875	2.2265625	3.864180686	0.000467446	0.019250062	0.016019074	CCNB1/CENPI/IK/KIF11/BUB3/KIF20B/ZWINT/KIF4A/ANAPC15/NCAPG/KIF18A/NUF2/KNSTRN/ABRAXAS2/SMC4/ANAPC7/SPDL1/AURKB/ZNF207	19	BP
GO:0071824	protein-DNA complex organization	20/1056	69/7920	0.289855072	2.173913043	3.841284537	0.000473261	0.019250062	0.016019074	BAZ1A/CENPI/HMGB2/RNF4/DLGAP5/HP1BP3/HJURP/ASF1B/HIRA/CENPH/H1-3/GTF2B/SOX9/KAT6B/MACROH2A1/NAP1L1/SMARCB1/RPL23/TSPYL2/CENPP	20	BP
GO:0000151	ubiquitin ligase complex	26/1140	111/9127	0.234234234	1.875312154	3.505244467	0.000982135	0.02006084	0.016471963	CDKN1B/CKS2/CDC20/CUL4A/CBX4/ANAPC15/KCTD5/RNF20/KLHL42/MIB2/FBXO9/FEM1B/CUL5/FBXO7/DCAF8/ANAPC7/KCTD10/FBXL4/KLHL9/UBE2D1/FBXL5/WDR26/SPOPL/FZR1/FBXO32/ZSWIM8	26	CC
GO:0140534	endoplasmic reticulum protein-containing complex	16/1140	56/9127	0.285714286	2.287468672	3.650933443	0.001000768	0.02006084	0.016471963	DDOST/HSPA5/VCP/SPCS1/PIGT/EMC7/PIGU/STT3B/INSIG1/RPN1/SEC11C/GANAB/SRPRA/RPN2/FAF2/EMC10	16	CC
GO:0051310	metaphase chromosome alignment	12/1056	32/7920	0.375	2.8125	4.029471112	0.000512631	0.020483837	0.017045769	CCNB1/BUB3/SPC25/KIF18A/NUF2/KNSTRN/SPAG5/SGO1/ABRAXAS2/CDC42/SPDL1/ZNF207	12	BP
GO:0034504	protein localization to nucleus	24/1056	90/7920	0.266666667	2	3.742129967	0.000528911	0.020483837	0.017045769	PIK3R1/MTOR/TGFB1/PIN1/SIN3A/DMAP1/LMNB2/DVL1/NUP188/TXNIP/PSEN1/SOX9/PARK7/TNPO3/TNPO2/SNUPN/LMNB1/LMNA/NUP153/MORC3/WRAP53/TMCO6/ORMDL3/NUP85	24	BP
GO:0009790	embryo development	64/1056	322/7920	0.198757764	1.49068323	3.525802648	0.000529027	0.020483837	0.017045769	ACVR2B/BMP2/HOXA9/ROCK1/CEBPA/WT1/RBBP6/ZZZ3/SMAD4/ITGA5/BTF3/CCNB1/GPI/HOXA2/HOXA10/KRT19/FURIN/SOX11/TOP2A/GINS1/GNA13/SIN3A/WDR74/ASF1B/RPL7L1/CCNB2/MAPK8IP3/RBM14/TAL1/DVL1/DLL4/USH1G/CXCL8/CCN1/GJA1/BMPR2/ABL1/NOG/DUSP5/EPHA2/INSIG1/LIG4/NFE2L2/PAFAH1B1/PSEN1/TRA2B/SOX9/LUZP1/B4GALT5/ARNT2/THOC2/E2F8/TENT5C/MATR3/MEF2C/RPS6/SMARCB1/SRF/BAG6/YBX3/NRP1/RTN4/PBX2/RACK1	64	BP
GO:0051253	negative regulation of RNA metabolic process	69/1056	353/7920	0.195467422	1.466005666	3.513137726	0.000530729	0.020483837	0.017045769	SIRT1/ACVR2B/BMP2/KLF10/CDKN1B/IGF2BP1/CEBPA/WT1/SRSF6/TGFB1/SMAD4/NFIB/MDFIC/PTBP1/ZHX1/PPARG/DAP/EGR1/FOXM1/POU2F1/SOX11/CBX4/ZHX3/SIN3A/DMAP1/PHF12/CAPN3/ATN1/PCBP2/LDB1/HINFP/TAL1/SOX10/DLL4/TCF23/TXNIP/ZNF8/PDCD4/TP53/NOG/PSEN1/RBBP7/SRSF7/SOX9/THRA/SCML2/SIN3B/KAT6B/ZNF24/DDX20/ZNF703/TENT5C/DNMT3A/NACC1/AURKB/MEF2A/MEF2C/NAB2/SRF/VDR/CSDE1/NELFE/YBX3/RPL23/EHMT2/MORC3/KAT5/BRMS1/PIAS4	69	BP
GO:0030335	positive regulation of cell migration	35/1056	150/7920	0.233333333	1.75	3.63726444	0.000536295	0.020483837	0.017045769	CRKL/VEGFA/CXCL12/ADAM9/PIK3R1/SIRT1/BMP2/MMP7/PLK2/MTOR/HGF/TGFB1/THBS1/SP1/MET/ACTN4/GPI/PIK3CD/ARHGEF2/ZNF609/MAPK8IP3/AKIRIN1/SEMA6D/TNFSF14/GPER1/CCN1/BMPR2/ABL1/EPHA2/SOX9/ITGB1/NRP1/RTN4/PLAA/RACK1	35	BP
GO:0003231	cardiac ventricle development	14/1056	41/7920	0.341463415	2.56097561	3.930347849	0.000546111	0.020607472	0.017148653	SMAD4/SOX11/SAV1/NPY5R/DLL4/GJA5/CCN1/BMPR2/NOG/LUZP1/MYL2/MATR3/AP2B1/MEF2C	14	BP
GO:0003007	heart morphogenesis	22/1056	80/7920	0.275	2.0625	3.746229626	0.000564146	0.020775431	0.017288421	CRKL/BMP2/MTOR/SMAD4/TGFBR1/SOX11/SAV1/DVL1/NPY5R/DLL4/GJA5/CCN1/GJA1/BMPR2/NOG/PSEN1/SOX9/MYL2/MEF2C/SRF/NRP1/RTN4	22	BP
GO:0034976	response to endoplasmic reticulum stress	21/1056	75/7920	0.28	2.1	3.75409567	0.00057555	0.020775431	0.017288421	PIK3R1/SIRT1/BCL2L1/CALR/HSPA5/RASGRF1/VCP/PDIA6/TMEM259/NCK1/STT3B/CXCL8/PDIA3/NFE2L2/PARK7/HSP90B1/EIF2S1/PTPN1/BAG6/FAF2/PPP1R15A	21	BP
GO:0031175	neuron projection development	55/1056	268/7920	0.205223881	1.539179104	3.522017119	0.000578569	0.020775431	0.017288421	CRKL/CXCL12/TWF1/ROCK1/TWF2/SMAD4/RAC1/NFIB/NTRK3/CAPRIN1/FMR1/ACTB/DDR1/EFNB2/ETV1/HOXA2/MAPK6/RASGRF1/NCKAP1/SIN3A/BCL11A/LLPH/PLP1/MAPK8IP3/SEMA6D/RAP2B/SDC2/DVL1/LPAR3/USH1G/BMPR2/CDC42/ABL1/NOG/EPHA2/DDR2/PAFAH1B1/PSEN1/PTPN9/B4GALT5/FBXO7/DOCK10/EPHA7/EPHB4/MAP1B/MEF2A/SRF/NRP1/DPYSL5/RTN4/PPP1R9B/TIAM2/PLAA/LRP12/CNTN1	55	BP
GO:0009968	negative regulation of signal transduction	76/1056	398/7920	0.190954774	1.432160804	3.469754435	0.000582186	0.020775431	0.017288421	CXCL12/SIRT1/BMP2/NFKBIA/EGFL7/SPRED1/MTOR/HGF/SMAD4/PIN1/THBS1/MYC/MET/CFLAR/STAT1/BCL2L1/EGR1/FOXM1/HMGB2/MMP14/NPC1/PPP2R1A/PPP6C/RGS5/ZMYND11/CNOT7/SPRY4/PCBP2/SLC25A4/NCK1/RNF167/DLL4/FEM1B/GPER1/CXCL8/SOCS7/MCL1/ESR1/SOCS5/ABL1/APC/DDIT4/NOG/CSNK1A1/RCAN1/DUSP5/EPHA2/INSIG1/NFE2L2/PAFAH1B1/PIP4K2A/PSEN1/SOX9/PEA15/PARK7/LEMD3/FBXO7/LGR4/KCTD10/SESN3/CREB3L1/TNK2/SLC25A6/BLVRB/DUSP6/GPC1/PPM…	76	BP
GO:0030334	regulation of cell migration	52/1056	250/7920	0.208	1.56	3.528895862	0.000583729	0.020775431	0.017288421	CRKL/VEGFA/CXCL12/ADAM9/PIK3R1/SIRT1/BMP2/MMP7/ROCK1/PLK2/SPRED1/CDKN1B/MTOR/HGF/FGF19/TGFB1/AMOTL1/THBS1/SP1/MET/ACTN4/GPI/PIK3CD/ARHGEF2/GNA13/ABHD2/ZNF609/RNF20/SPN/MAPK8IP3/AKIRIN1/SEMA6D/RAP2B/TNFSF14/DLL4/GPER1/CCN1/GJA1/BMPR2/ABL1/KRT5/NOG/EPHA2/SOX9/DOCK10/RAP2C/ITGB1/NRP1/GTPBP4/RTN4/PLAA/RACK1	52	BP
GO:0071363	cellular response to growth factor stimulus	42/1056	191/7920	0.219895288	1.64921466	3.56222905	0.0005964	0.020836848	0.017339529	CRKL/VEGFA/ADAM9/SIRT1/ACVR2B/BMP2/SPRED1/HGF/FGF19/ACVR1B/TGFB1/SMAD4/PIN1/THBS1/NTRK3/TGFBR1/EGR1/SMAD3/PIK3CD/SDCBP/SOX11/MAPKAPK2/SPRY4/KNSTRN/DOK5/DLL4/CXCL8/GJA5/ZNF8/CCN1/PDCD4/ABL1/NOG/SOX9/LEMD3/DSTYK/CREB3L1/GPC1/MEF2C/NRP1/BCL9L/RACK1	42	BP
GO:0034205	amyloid-beta formation	7/1056	13/7920	0.538461538	4.038461538	4.300292961	0.000605413	0.020836848	0.017339529	ROCK1/PIN1/SP1/APH1A/PSEN1/PSENEN/RTN4	7	BP
GO:0051647	nucleus localization	7/1056	13/7920	0.538461538	4.038461538	4.300292961	0.000605413	0.020836848	0.017339529	SIRT1/MTOR/LMNB2/PAFAH1B1/SYNE2/LMNB1/LMNA	7	BP
GO:0042176	regulation of protein catabolic process	27/1056	107/7920	0.252336449	1.892523364	3.645701137	0.00063224	0.021103004	0.017561013	PLK2/CDKN1B/PIN1/CDC20/FURIN/TMEM259/DNAJB2/DVL1/VPS28/SOCS5/APC/CST3/PSEN1/PSMD2/SOX9/PARK7/TIPARP/WAC/NRDC/ARAF/OAZ1/PSME1/BAG6/FBXL5/FZR1/SNF8/RACK1	27	BP
GO:0007507	heart development	36/1056	157/7920	0.229299363	1.719745223	3.572665181	0.000637098	0.021103004	0.017561013	CRKL/ACVR2B/BMP2/SPRED1/CDKN1B/WT1/MTOR/SMAD4/NTRK3/TGFBR1/SOX11/SAV1/DVL1/NPY5R/DLL4/GPER1/GJA5/CCN1/GJA1/BMPR2/NOG/EPOR/FN1/PSEN1/SOX9/LUZP1/MAML1/MYL2/MATR3/AP2B1/DUSP6/MEF2A/MEF2C/SRF/NRP1/RTN4	36	BP
GO:0048858	cell projection morphogenesis	40/1056	180/7920	0.222222222	1.666666667	3.548566974	0.000640097	0.021103004	0.017561013	CXCL12/ROCK1/SMAD4/RAC1/NFIB/CAPRIN1/ACTB/DDR1/EFNB2/ETV1/HOXA2/NCKAP1/SIN3A/LLPH/MAPK8IP3/SEMA6D/RAP2B/SDC2/DVL1/LPAR3/BMPR2/CDC42/ABL1/NOG/EPHA2/PAFAH1B1/PSEN1/B4GALT5/DOCK10/EPHA7/EPHB4/MAP1B/MEF2A/SRF/NRP1/DPYSL5/RTN4/TIAM2/PLAA/CNTN1	40	BP
GO:0120039	plasma membrane bounded cell projection morphogenesis	40/1056	180/7920	0.222222222	1.666666667	3.548566974	0.000640097	0.021103004	0.017561013	CXCL12/ROCK1/SMAD4/RAC1/NFIB/CAPRIN1/ACTB/DDR1/EFNB2/ETV1/HOXA2/NCKAP1/SIN3A/LLPH/MAPK8IP3/SEMA6D/RAP2B/SDC2/DVL1/LPAR3/BMPR2/CDC42/ABL1/NOG/EPHA2/PAFAH1B1/PSEN1/B4GALT5/DOCK10/EPHA7/EPHB4/MAP1B/MEF2A/SRF/NRP1/DPYSL5/RTN4/TIAM2/PLAA/CNTN1	40	BP
GO:0097190	apoptotic signaling pathway	42/1056	192/7920	0.21875	1.640625	3.524515571	0.000667755	0.021785514	0.018128969	CXCL12/PIK3R1/SIRT1/PLAGL2/TNF/HGF/GSKIP/TGFB1/SMAD4/THBS1/PLSCR3/MYC/CFLAR/BCL2L1/BCL2A1/DAP/HMGB2/S100A8/ZMYND11/SLC25A4/NCK1/RPS3/FEM1B/MCL1/TP53/DDIT4/JAK2/NOG/EPHA2/MSH6/NFE2L2/PSEN1/PEA15/PARK7/FBXO7/SLC25A6/BAG6/YBX3/NRP1/DEDD/PIAS4/RACK1	42	BP
GO:0061061	muscle structure development	44/1056	204/7920	0.215686275	1.617647059	3.505402121	0.000688112	0.022218222	0.018489049	KRAS/SIRT1/BMP2/WT1/MTOR/METTL8/TGFB1/SMAD4/PTBP1/ACTN4/CAV2/CD9/EGR1/ETV1/FLNC/HOXA2/KRT19/MMP14/SOX11/TMOD2/CAPN3/AKIRIN1/TNFSF14/DLL4/TCF23/GPER1/GJA1/PDCD4/BMPR2/NOG/RCAN1/SOX9/MYOM1/MAML1/MBNL3/MYL2/CFL2/IGFBP3/ATP2A2/ITGB1/MEF2A/MEF2C/SRF/YBX3	44	BP
GO:0033500	carbohydrate homeostasis	19/1056	66/7920	0.287878788	2.159090909	3.708706898	0.000714071	0.022590598	0.018798925	PIK3R1/SIRT1/CEBPA/PLSCR3/GPI/SIN3A/LRRC8D/FFAR2/GPER1/CMKLR2/LEPR/TRA2B/PARK7/SESN3/RPS6/SMARCB1/SRI/ADIPOR2/RACK1	19	BP
GO:0042593	glucose homeostasis	19/1056	66/7920	0.287878788	2.159090909	3.708706898	0.000714071	0.022590598	0.018798925	PIK3R1/SIRT1/CEBPA/PLSCR3/GPI/SIN3A/LRRC8D/FFAR2/GPER1/CMKLR2/LEPR/TRA2B/PARK7/SESN3/RPS6/SMARCB1/SRI/ADIPOR2/RACK1	19	BP
GO:0051248	negative regulation of protein metabolic process	36/1056	158/7920	0.227848101	1.708860759	3.530052409	0.000722036	0.022614163	0.018818535	CRKL/SIRT1/ROCK1/SPRED1/IGF2BP1/WT1/HGF/TGFB1/PIN1/THBS1/CAPRIN1/FMR1/DDX6/FURIN/PRKAR2A/CAPN3/NCK1/DVL1/VPS28/CST3/PSEN1/PARK7/ADNP/PAIP2/WAC/DUSP6/EIF2S1/GAPDH/BAG6/RPL23/GTPBP4/TRIM44/RTN4/SPOPL/PLAA/RACK1	36	BP
GO:0000280	nuclear division	34/1056	147/7920	0.231292517	1.734693878	3.526543518	0.000756686	0.02346476	0.019526365	CCNE2/CDKN1B/NFIB/BCL2L11/CCNB1/CENPI/IK/KIF11/PDE3A/TOP2A/BUB3/KIF20B/ZWINT/KIF4A/ANAPC15/NCAPG/KIF18A/NUF2/MND1/CCNB2/KNSTRN/MSH5/SGO1/ABRAXAS2/CDC25B/TOP2B/SMC4/ANAPC7/SPDL1/AURKB/ZNF207/BAG6/REEP3/FZR1	34	BP
GO:0005730	nucleolus	60/1140	327/9127	0.183486239	1.469016578	3.26303363	0.001227405	0.023534155	0.019323903	SIRT1/WT1/ETV4/ZZZ3/NFIB/MYC/CDCA7L/STAT1/FMR1/RPL3/TOP2A/EIF3A/RPP38/IER5/WDR74/HJURP/RNF20/UTP3/KRI1/LLPH/RPL7L1/EXOSC3/CAPN3/WDR55/CENPH/RPS3/GPER1/GNAI3/ABL1/TP53/POLR2F/TOP2B/WEE1/DDX21/POLR1C/NOP56/PHF8/MRPS9/E2F8/NAA50/ZNF146/CSNK2B/ITPR3/SF3B4/RARS1/APEX2/BYSL/PPP1CB/RPS6/SMARCB1/SRP68/DEDD/RPL23/NUP153/GTPBP4/NIP7/TSPYL2/TFIP11/APTX/AATF	60	CC
GO:0030662	coated vesicle membrane	15/1140	52/9127	0.288461538	2.309463563	3.577441897	0.001280831	0.023535271	0.01932482	CLTC/AP2M1/AP1G1/ATP6V1A/SEC24A/AFTPH/SCYL1/COPA/SEC23B/SLC30A5/ATP6V1B2/AP2B1/SREBF1/COPB2/COPE	15	CC
GO:0044389	ubiquitin-like protein ligase binding	24/1026	97/7988	0.24742268	1.926327847	3.523571418	0.000982109	0.023948345	0.021590489	NFKBIA/CCNB1/GPI/LAPTM5/CUL4A/RNF20/PCBP2/TXNIP/HSPA9/MID1/NFE2L2/UBC/CUL5/GABARAPL1/FBXO7/MAP1LC3B/UBE2D1/RPL23/RHOBTB3/FAF2/WRAP53/RTN4/SPOPL/PIAS4	24	MF
GO:0010595	positive regulation of endothelial cell migration	11/1056	29/7920	0.379310345	2.844827586	3.903617484	0.000781889	0.024008598	0.019978923	VEGFA/SIRT1/PLK2/TGFB1/THBS1/SP1/MET/GPI/PIK3CD/ABL1/NRP1	11	BP
GO:0043067	regulation of programmed cell death	81/1056	435/7920	0.186206897	1.396551724	3.336776066	0.000859339	0.025854201	0.021514755	VEGFA/CXCL12/KRAS/PIK3R1/SIRT1/BMP2/PLAGL2/ROCK1/PLK2/CDKN1B/WT1/TNF/HGF/EGFR/THBS1/PLSCR3/MYC/MET/CFLAR/ITGA5/BCL2L1/BCL2A1/DFFA/EGR1/HMGB2/HSP90AA1/PIK3CD/PRNP/S100A8/TOP2A/LAPTM5/ZMYND11/SIN3A/SAV1/RASSF6/CAPN3/SLC25A4/NCK1/RPS3/FEM1B/CCN1/MCL1/PDCD4/ESR1/ABL1/TP53/JAK2/NOG/LIG4/NFE2L2/HTRA1/PSEN1/SOX9/PEA15/RIPK2/PARK7/ADNP/DSTYK/FBXO7/TNIP2/DDX20/LATS2/AXL/IGFBP3/AURKB/SLC25A6/ATF4/ATP2A2/DU…	81	BP
GO:0016358	dendrite development	17/1056	57/7920	0.298245614	2.236842105	3.675666029	0.000864747	0.025854201	0.021514755	CRKL/CAPRIN1/FMR1/MAPK6/BCL11A/LLPH/RAP2B/SDC2/DVL1/CDC42/PAFAH1B1/PSEN1/DOCK10/MAP1B/MEF2A/NRP1/DPYSL5	17	BP
GO:0000226	microtubule cytoskeleton organization	48/1056	230/7920	0.208695652	1.565217391	3.411887931	0.00086739	0.025854201	0.021514755	SIRT1/ROCK1/PLK4/PLK2/CDKN1B/MET/CCNB1/CDK1/DYNC1LI2/KIF11/RNF4/VCP/ARHGEF2/KIF20B/DLGAP5/KIF20A/KIF4A/MDM1/SPC25/MID1IP1/KIF18A/NUF2/PARD6B/CCNB2/KNSTRN/RBM14/DVL1/CENPH/SGO1/ABRAXAS2/GJA1/GTF2B/ABL1/APC/MID1/PAFAH1B1/CDK2AP2/DCTN6/SPDL1/HAUS2/CEP250/PTPA/DNAAF5/AURKB/GAPDH/MAP1B/ZNF207/TUBA1B	48	BP
GO:0065004	protein-DNA complex assembly	18/1056	62/7920	0.290322581	2.177419355	3.65047599	0.00087643	0.025854201	0.021514755	BAZ1A/CENPI/HMGB2/RNF4/DLGAP5/HP1BP3/HJURP/ASF1B/HIRA/CENPH/H1-3/GTF2B/SOX9/KAT6B/MACROH2A1/NAP1L1/TSPYL2/CENPP	18	BP
GO:0010648	negative regulation of cell communication	80/1056	429/7920	0.186480186	1.398601399	3.329477305	0.000883269	0.025854201	0.021514755	CXCL12/SIRT1/BMP2/NFKBIA/EGFL7/SPRED1/MTOR/HGF/SMAD4/PIN1/THBS1/MYC/MET/CFLAR/STAT1/BCL2L1/EGR1/FOXM1/HMGB2/MMP14/NPC1/PPP2R1A/PPP6C/RGS5/ZMYND11/CNOT7/SPRY4/PCBP2/SLC25A4/NCK1/FFAR2/RNF167/DLL4/FEM1B/GPER1/CXCL8/SOCS7/MCL1/GJA1/ESR1/SOCS5/ABL1/APC/TP53/DDIT4/NOG/CSNK1A1/RCAN1/DUSP5/EPHA2/INSIG1/NFE2L2/PAFAH1B1/PIP4K2A/PSEN1/SOX9/PEA15/PARK7/LEMD3/FBXO7/LGR4/KCTD10/SESN3/CREB3L1/TNK2/SLC25A6/BLVR…	80	BP
GO:1901701	cellular response to oxygen-containing compound	62/1056	316/7920	0.196202532	1.471518987	3.355059034	0.000909267	0.026368733	0.021942926	CRKL/IRS1/ADAM9/PIK3R1/SIRT1/JAK1/NFKBIA/ROCK1/MTOR/HGF/PLSCR3/HCN4/JUN/VIM/MET/PPARG/STAT1/CAV2/GNAQ/HOXA2/PKM/PRNP/SPP1/VCP/ARHGEF2/SIN3A/PLSCR4/HRH4/HTR2A/RGS10/FFAR2/GPER1/CXCL8/GJA1/PDCD4/ESR1/GNAI3/ABL1/DDIT4/JAK2/INSIG1/NFE2L2/PIP4K2A/PSEN1/TRA2B/SOX9/PARK7/SLC38A2/TNIP2/SESN3/PEX12/NPAS4/BLVRB/MEF2C/RPS6KB2/SLC5A5/SMARCB1/SRI/VDR/RPL23/PLAA/RACK1	62	BP
GO:0002009	morphogenesis of an epithelium	33/1056	143/7920	0.230769231	1.730769231	3.458762291	0.000937209	0.026929712	0.022409749	KRAS/BMP2/WT1/MTOR/HGF/SMAD4/MET/ITGA5/DDR1/MMP14/PIK3CD/SOX11/GNA13/DVL1/SOX10/DLL4/FEM1B/CCN1/GJA1/CDC42/ABL1/NOG/EPHA2/PAFAH1B1/PSEN1/SOX9/LUZP1/LGR4/EPHA7/MEF2C/SRF/NRP1/BTBD7	33	BP
GO:0023057	negative regulation of signaling	80/1056	430/7920	0.186046512	1.395348837	3.30637629	0.000948369	0.027002654	0.022470448	CXCL12/SIRT1/BMP2/NFKBIA/EGFL7/SPRED1/MTOR/HGF/SMAD4/PIN1/THBS1/MYC/MET/CFLAR/STAT1/BCL2L1/EGR1/FOXM1/HMGB2/MMP14/NPC1/PPP2R1A/PPP6C/RGS5/ZMYND11/CNOT7/SPRY4/PCBP2/SLC25A4/NCK1/FFAR2/RNF167/DLL4/FEM1B/GPER1/CXCL8/SOCS7/MCL1/GJA1/ESR1/SOCS5/ABL1/APC/TP53/DDIT4/NOG/CSNK1A1/RCAN1/DUSP5/EPHA2/INSIG1/NFE2L2/PAFAH1B1/PIP4K2A/PSEN1/SOX9/PEA15/PARK7/LEMD3/FBXO7/LGR4/KCTD10/SESN3/CREB3L1/TNK2/SLC25A6/BLVR…	80	BP
GO:1903046	meiotic cell cycle process	22/1056	83/7920	0.265060241	1.987951807	3.548774272	0.000970849	0.027393685	0.022795848	CCNE2/PKMYT1/BCL2L11/CCNB1/CDK1/CDC20/CDC25C/PDE3A/PRKAR2A/TOP2A/KIF18A/NUF2/MND1/CCNB2/MSH5/SGO1/CDC25B/TOP2B/WEE1/SMC4/BAG6/FZR1	22	BP
GO:1902532	negative regulation of intracellular signal transduction	42/1056	196/7920	0.214285714	1.607142857	3.375796716	0.001034681	0.028457125	0.023680796	CXCL12/SIRT1/SPRED1/MTOR/SMAD4/PIN1/THBS1/MYC/MET/STAT1/BCL2L1/FOXM1/NPC1/PPP2R1A/PPP6C/ZMYND11/SPRY4/PCBP2/NCK1/RNF167/FEM1B/GPER1/ESR1/ABL1/DDIT4/NOG/RCAN1/DUSP5/EPHA2/INSIG1/NFE2L2/PAFAH1B1/PARK7/FBXO7/KCTD10/SESN3/DUSP6/PPM1A/PTPN1/UBE2D1/YBX3/RACK1	42	BP
GO:0008631	intrinsic apoptotic signaling pathway in response to oxidative stress	7/1056	14/7920	0.5	3.75	4.039213413	0.001072139	0.028457125	0.023680796	SIRT1/GSKIP/MCL1/NFE2L2/PARK7/FBXO7/RACK1	7	BP
GO:0032366	intracellular sterol transport	7/1056	14/7920	0.5	3.75	4.039213413	0.001072139	0.028457125	0.023680796	ANXA2/PPARG/NPC1/VPS53/STAR/GRAMD1B/PIP4K2A	7	BP
GO:0042987	amyloid precursor protein catabolic process	7/1056	14/7920	0.5	3.75	4.039213413	0.001072139	0.028457125	0.023680796	ROCK1/PIN1/SP1/APH1A/PSEN1/PSENEN/RTN4	7	BP
GO:0071103	DNA conformation change	7/1056	14/7920	0.5	3.75	4.039213413	0.001072139	0.028457125	0.023680796	HMGB2/MCM2/MCM3/TOP2A/GINS1/ABL1/TOP2B	7	BP
GO:0090049	regulation of cell migration involved in sprouting angiogenesis	7/1056	14/7920	0.5	3.75	4.039213413	0.001072139	0.028457125	0.023680796	VEGFA/PLK2/SPRED1/THBS1/DLL4/ABL1/NRP1	7	BP
GO:1902041	regulation of extrinsic apoptotic signaling pathway via death domain receptors	7/1056	14/7920	0.5	3.75	4.039213413	0.001072139	0.028457125	0.023680796	HGF/THBS1/CFLAR/HMGB2/FEM1B/PEA15/PARK7	7	BP
GO:0009791	post-embryonic development	11/1056	30/7920	0.366666667	2.75	3.766506035	0.001087773	0.028629446	0.023824195	ACVR2B/PLAGL2/MTOR/ATN1/MAPK8IP3/ABL1/JAK2/PSEN1/TIPARP/ACO1/MORC3	11	BP
GO:0042981	regulation of apoptotic process	79/1056	426/7920	0.185446009	1.39084507	3.252603216	0.001122817	0.02930552	0.024386795	VEGFA/CXCL12/KRAS/PIK3R1/SIRT1/BMP2/PLAGL2/ROCK1/PLK2/CDKN1B/WT1/TNF/HGF/EGFR/THBS1/PLSCR3/MYC/CFLAR/ITGA5/BCL2L1/BCL2A1/DFFA/EGR1/HMGB2/HSP90AA1/PIK3CD/PRNP/S100A8/TOP2A/ZMYND11/SIN3A/SAV1/RASSF6/CAPN3/SLC25A4/NCK1/RPS3/FEM1B/CCN1/MCL1/PDCD4/ESR1/ABL1/TP53/JAK2/NOG/LIG4/NFE2L2/HTRA1/PSEN1/SOX9/PEA15/RIPK2/PARK7/ADNP/DSTYK/FBXO7/TNIP2/DDX20/LATS2/AXL/IGFBP3/AURKB/SLC25A6/ATF4/ATP2A2/DUSP6/EPHA7/M…	79	BP
GO:0003712	transcription coregulator activity	37/1026	175/7988	0.211428571	1.64609301	3.317444516	0.001317176	0.030184112	0.027212307	SIRT1/EP300/ACTN4/ZMYND11/SIN3A/CNOT7/DMAP1/RNF20/ATXN7L3/PHF12/ATN1/FBXL19/LDB1/AKIRIN1/SCAI/RBM14/MED26/HCFC1/MED30/NCOA3/MAML1/PARK7/KDM2A/PHF8/SIN3B/KAT6B/WWTR1/RAP2C/TBL1XR1/HMGA1/JUP/NAB2/SMARCB1/SMARCD2/BCL9L/KAT5/PIAS4	37	MF
GO:0140097	catalytic activity, acting on DNA	24/1026	99/7988	0.242424242	1.887412133	3.410597698	0.001333052	0.030184112	0.027212307	DNMT1/TDP1/DICER1/MCM2/MCM3/POLD1/TOP2A/SMC3/NEIL3/APEX1/MSH5/PTGES3/HELQ/RPS3/MSH6/LIG4/RFC5/TOP2B/SMARCAD1/RFC1/DNMT3A/APEX2/APTX/TDP2	24	MF
GO:0008625	extrinsic apoptotic signaling pathway via death domain receptors	10/1056	26/7920	0.384615385	2.884615385	3.775194557	0.001192941	0.030625347	0.025485097	PIK3R1/TNF/HGF/THBS1/CFLAR/HMGB2/FEM1B/PEA15/PARK7/DEDD	10	BP
GO:0032465	regulation of cytokinesis	10/1056	26/7920	0.384615385	2.884615385	3.775194557	0.001192941	0.030625347	0.025485097	CSPP1/PIN1/BCL2L1/KIF20A/CDC42/CDC25B/PIK3C3/E2F8/KLHL9/AURKB	10	BP
GO:0001763	morphogenesis of a branching structure	21/1056	79/7920	0.265822785	1.993670886	3.481359537	0.001206058	0.030710348	0.025555831	KRAS/BMP2/WT1/HGF/SMAD4/MET/DDR1/MMP14/GNA13/DLL4/FEM1B/ABL1/NOG/EPHA2/SOX9/LGR4/EPHA7/SRF/NRP1/BTBD7/RTN4	21	BP
GO:0002011	morphogenesis of an epithelial sheet	8/1056	18/7920	0.444444444	3.333333333	3.887075877	0.00123266	0.030719857	0.025563745	MTOR/ITGA5/DDR1/SOX11/DVL1/DLL4/CCN1/SRF	8	BP
GO:0042982	amyloid precursor protein metabolic process	8/1056	18/7920	0.444444444	3.333333333	3.887075877	0.00123266	0.030719857	0.025563745	ROCK1/PIN1/SP1/APH1A/PSEN1/SOAT1/PSENEN/RTN4	8	BP
GO:0048732	gland development	28/1056	117/7920	0.239316239	1.794871795	3.397329791	0.001235856	0.030719857	0.025563745	CRKL/BMP2/HOXA9/CDKN1B/CEBPA/WT1/HGF/TGFB1/SMAD4/NFIB/MET/DDR1/CCNB2/FEM1B/GJA1/ABL1/JAK2/NOG/EPHA2/PSEN1/SOX9/E2F8/PSAP/SMARCB1/SRF/NRP1/BTBD7/RTN4	28	BP
GO:0045596	negative regulation of cell differentiation	41/1056	192/7920	0.213541667	1.6015625	3.309606085	0.001267912	0.031268513	0.026020313	KRAS/PIK3R1/SIRT1/BMP2/HOXA9/NFKBIA/SPRED1/CEBPA/SRSF6/TGFB1/SMAD4/MYC/PTBP1/STAT1/DDX6/CCNB1/HOXA2/SOX11/LRRC17/CCNB2/SEMA6D/TCF23/GPER1/USF3/PDCD4/BMPR2/SOCS5/NOG/HSPA9/INSIG1/NFE2L2/PSEN1/SOX9/FBXO7/MBNL3/TENT5C/EPHA7/NRP1/DPYSL5/RTN4/FZR1	41	BP
GO:0034399	nuclear periphery	8/1140	20/9127	0.4	3.20245614	3.725078368	0.001818604	0.032080169	0.026341039	VIM/LMNB2/ATN1/LMNB1/CFL2/LMNA/NUP153/PIAS4	8	CC
GO:0019901	protein kinase binding	43/1026	213/7988	0.201877934	1.571735808	3.24663532	0.001488794	0.032548119	0.029343564	CRKL/SIRT1/CRK/SPRED1/CDKN1B/RBBP6/GSKIP/CKS2/RAC1/PIN1/ACTB/CAV2/CCNB1/FOXM1/KIF11/PRKAR2A/MAPK6/TOP2A/MAPKAPK2/GAB2/KIF20A/MAPK8IP3/NCK1/DVL1/GJA1/BMPR2/SOCS5/CDC42/ABL1/CDC25B/JAK2/PRKAB1/SOX9/MAML1/FBXO7/TNIP2/SFN/HSF1/ITGB1/PTPN1/RPS6/NRP1/RACK1	43	MF
GO:0051247	positive regulation of protein metabolic process	59/1056	302/7920	0.195364238	1.465231788	3.233187282	0.001335612	0.032680765	0.027195528	CRKL/VEGFA/KRAS/SIRT1/BMP2/PLK2/CDKN1B/IGF2BP1/MTOR/HGF/FGF19/TGFB1/PIN1/THBS1/SP1/MYC/ITGA5/STAT1/FMR1/CDC20/EGR1/PRNP/ARHGEF2/HUWE1/TMEM259/FBXO33/CAPN3/DNAJB2/NCK1/RAP2B/DVL1/VPS28/GPER1/CCN1/SOCS5/ABL1/APC/JAK2/PSEN1/SOAT1/SOX9/UBE3A/PARK7/TIPARP/RAP2C/S100A10/NRDC/EPHA7/OAZ1/RPS6KB2/UBE2D1/CSDE1/NRP1/FBXL5/FZR1/SNF8/PIAS4/RMND1/RACK1	59	BP
GO:0005813	centrosome	44/1140	228/9127	0.192982456	1.545044629	3.148688516	0.001950169	0.033077866	0.027160248	NR3C1/CCNE2/PLK4/PLK2/RBBP6/CSPP1/CCND2/SMAD4/BCL2L1/CCNB1/CDC20/DYNC1LI2/MCM3/MAPK1/DLGAP5/CEP55/MDM1/NEK7/CCNB2/KNSTRN/PHF1/SGO1/ABRAXAS2/GNAI3/CDC42/TP53/CDC25B/MID1/NFE2L2/PAFAH1B1/PSEN1/LUZP1/DCTN6/DCTN4/SPDL1/CCDC92/HAUS2/CEP250/SPOUT1/TENT5C/AURKB/KLF5/HSF1/IFT46	44	CC
GO:0045892	negative regulation of DNA-templated transcription	62/1056	321/7920	0.193146417	1.448598131	3.218179372	0.001367583	0.033128397	0.027568028	SIRT1/ACVR2B/BMP2/KLF10/CDKN1B/CEBPA/WT1/TGFB1/SMAD4/NFIB/MDFIC/ZHX1/PPARG/DAP/EGR1/FOXM1/POU2F1/SOX11/CBX4/ZHX3/SIN3A/DMAP1/PHF12/CAPN3/ATN1/LDB1/HINFP/TAL1/SOX10/DLL4/TCF23/TXNIP/ZNF8/PDCD4/TP53/NOG/PSEN1/RBBP7/SOX9/THRA/SCML2/SIN3B/KAT6B/ZNF24/DDX20/ZNF703/DNMT3A/NACC1/AURKB/MEF2A/MEF2C/NAB2/SRF/VDR/NELFE/YBX3/RPL23/EHMT2/MORC3/KAT5/BRMS1/PIAS4	62	BP
GO:0051094	positive regulation of developmental process	68/1056	359/7920	0.189415042	1.420612813	3.199032094	0.001395192	0.033128397	0.027568028	VEGFA/CXCL12/KRAS/ADAM9/SIRT1/AKT2/ACVR2B/BMP2/KLF10/CEBPA/WT1/ETV4/MTOR/TGFB1/SMAD4/THBS1/SP1/CAPRIN1/ITGA5/STAT1/FMR1/CDC20/EVI2B/MMP14/PDE3A/PIK3CD/MAPK6/SOX11/TNFSF9/ARHGEF2/ZHX3/SIN3A/SAV1/LLPH/EXOSC3/CAPN3/VCAN/AKIRIN1/TAL1/TNFSF14/LPAR3/GPER1/CXCL8/CCN1/GJA1/BMPR2/SOCS5/ABL1/NOG/LIG4/PAFAH1B1/PSEN1/SOX9/B4GALT5/MAML1/LGR4/IGFBP3/HSF1/MEF2C/NAP1L1/SRF/YBX3/NRP1/RTN4/TIAM2/PLAA/ATRAID/RACK1	68	BP
GO:0007346	regulation of mitotic cell cycle	34/1056	152/7920	0.223684211	1.677631579	3.30856229	0.001406175	0.033128397	0.027568028	SIRT1/CCNE2/CDKN1B/CDKN1A/CCND2/CKS2/DTL/CDK2/CCNB1/CDK1/CDC25C/IK/BUB3/DLGAP5/ZWINT/ANAPC15/SIN3A/NABP1/NEK7/TAL1/ABL1/CDC25B/WEE1/CDK2AP2/FBXO7/ANAPC7/SPDL1/WAC/RPRM/AURKB/HSF1/PSME1/ZNF207/MBTPS1	34	BP
GO:0150117	positive regulation of cell-substrate junction organization	6/1056	20-Nov	0.545454545	4.090909091	4.023465483	0.001406793	0.033128397	0.027568028	VEGFA/PIK3R1/ROCK1/ABL1/S100A10/NRP1	6	BP
GO:1902175	regulation of oxidative stress-induced intrinsic apoptotic signaling pathway	6/1056	20-Nov	0.545454545	4.090909091	4.023465483	0.001406793	0.033128397	0.027568028	SIRT1/MCL1/NFE2L2/PARK7/FBXO7/RACK1	6	BP
GO:0050767	regulation of neurogenesis	26/1056	107/7920	0.242990654	1.822429907	3.35938953	0.001437782	0.033605478	0.027965035	KRAS/BMP2/MTOR/TGFB1/CAPRIN1/FMR1/HMGB2/SOX11/VCAN/SEMA6D/LPAR3/DLL4/GPER1/BMPR2/NOG/LIG4/PAFAH1B1/PSEN1/S100A10/EPHA7/NAP1L1/SRF/NRP1/DPYSL5/RTN4/TIAM2	26	BP
GO:0005875	microtubule associated complex	13/1140	44/9127	0.295454545	2.365450558	3.429955426	0.002090939	0.034152007	0.028042226	DYNC1LI2/KIF20B/KIF20A/KIF4A/KIF18A/DYNLT5/PAFAH1B1/DCTN6/DCTN4/HAUS2/AURKB/MAP1B/KLC2	13	CC
GO:0004674	protein serine/threonine kinase activity	37/1026	177/7988	0.209039548	1.627493089	3.240714517	0.001632289	0.034495713	0.031099406	AKT2/AKT1/ACVR2B/PIK3CG/ROCK1/PLK4/PLK2/MTOR/ACVR1B/PBK/TGFBR1/CDK2/AKT3/CDK1/MAPK1/MAPK6/EIF2AK2/MAPKAPK2/NEK7/CLK2/BMPR2/CSNK1A1/RPS6KA3/SRPK1/DSTYK/NUAK2/STK35/PRKCD/RPS6KL1/LATS2/ARAF/IRAK1/AURKB/PKN1/RPS6KB2/CLK4/STK39	37	MF
GO:0031400	negative regulation of protein modification process	19/1056	70/7920	0.271428571	2.035714286	3.413757375	0.001554274	0.036059164	0.030006886	CRKL/SIRT1/SPRED1/HGF/TGFB1/PRKAR2A/CAPN3/NCK1/DVL1/VPS28/PSEN1/PARK7/ADNP/DUSP6/GTPBP4/TRIM44/SPOPL/PLAA/RACK1	19	BP
GO:2000145	regulation of cell motility	54/1056	273/7920	0.197802198	1.483516484	3.18878733	0.001576955	0.036316353	0.030220908	CRKL/VEGFA/CXCL12/ADAM9/PIK3R1/SIRT1/BMP2/CRK/MMP7/ROCK1/PLK2/SPRED1/CDKN1B/MTOR/HGF/FGF19/TGFB1/PIN1/AMOTL1/THBS1/SP1/MET/ACTN4/GPI/PIK3CD/ARHGEF2/GNA13/ABHD2/ZNF609/RNF20/SPN/MAPK8IP3/AKIRIN1/SEMA6D/RAP2B/TNFSF14/DLL4/GPER1/CCN1/GJA1/BMPR2/ABL1/KRT5/NOG/EPHA2/SOX9/DOCK10/RAP2C/ITGB1/NRP1/GTPBP4/RTN4/PLAA/RACK1	54	BP
GO:0051241	negative regulation of multicellular organismal process	58/1056	298/7920	0.194630872	1.459731544	3.172900521	0.001603059	0.036648031	0.030496916	PIK3R1/SIRT1/ACVR2B/BMP2/PGR/ROCK1/PLK2/SPRED1/CDKN1B/CEBPA/WT1/SRSF6/HGF/TGFB1/SMAD4/THBS1/NFIB/MYC/STAT1/CD9/FURIN/SRGN/SOX11/TRPC1/LRRC17/PROCR/SAV1/RNLS/SEMA6D/MTMR2/GPER1/USF3/GJA1/PDCD4/BMPR2/SOCS5/TP53/NOG/ANXA5/CST3/EPHA2/HSPA9/PSEN1/SOX9/FBXO7/LGR4/CREB3L1/ATP2A2/EPHA7/ITGB1/MEF2C/SRI/SRF/YBX3/NRP1/MORC3/DPYSL5/RTN4	58	BP
GO:0048699	generation of neurons	78/1056	425/7920	0.183529412	1.376470588	3.129090991	0.001631349	0.037024537	0.030810228	CRKL/VEGFA/CXCL12/TWF1/BMP2/ROCK1/TWF2/SMAD4/RAC1/NFIB/NTRK3/MET/CAPRIN1/FMR1/DDX6/ACTB/DDR1/EFNB2/ETV1/HOXA2/MAPK6/RASGRF1/SOX11/ARHGEF2/NCKAP1/ZNF609/ACSL6/SIN3A/BCL11A/SCYL1/LLPH/PLP1/MAPK8IP3/VCAN/TENM1/SEMA6D/MTMR2/RAP2B/SDC2/TAL1/DVL1/LPAR3/DOK5/DLL4/USH1G/GJA1/BMPR2/CDC42/ABL1/NOG/EPHA2/DDR2/PAFAH1B1/PSEN1/PTPN9/SOX9/B4GALT5/ADNP/FBXO7/UQCRQ/DOCK10/THOC2/EPHA7/EPHB4/MAP1B/MEF2A/MEF2C/SRF/U…	78	BP
GO:0040012	regulation of locomotion	56/1056	286/7920	0.195804196	1.468531469	3.165367924	0.001661667	0.037441308	0.031157047	CRKL/VEGFA/CXCL12/ADAM9/PIK3R1/SIRT1/BMP2/CRK/MMP7/ROCK1/PLK2/SPRED1/CDKN1B/MTOR/HGF/FGF19/TGFB1/PIN1/AMOTL1/THBS1/SP1/MET/ACTN4/GPI/PIK3CD/ARHGEF2/GNA13/ABHD2/ZNF609/RNF20/SPN/MAPK8IP3/AKIRIN1/SEMA6D/RAP2B/TNFSF14/DLL4/GPER1/CXCL8/CCN1/GJA1/BMPR2/ABL1/KRT5/NOG/EPHA2/SOX9/FBXO7/DOCK10/RAP2C/ITGB1/NRP1/GTPBP4/RTN4/PLAA/RACK1	56	BP
GO:0048729	tissue morphogenesis	38/1056	177/7920	0.214689266	1.610169492	3.220037918	0.001696145	0.03790981	0.031546914	KRAS/BMP2/WT1/MTOR/HGF/SMAD4/MET/ITGA5/DDR1/GPI/MMP14/PIK3CD/SOX11/GNA13/TAL1/DVL1/SOX10/DLL4/FEM1B/CCN1/GJA1/BMPR2/CDC42/ABL1/NOG/EPHA2/PAFAH1B1/PSEN1/SOX9/LUZP1/LGR4/MYL2/ACTA2/EPHA7/MEF2C/SRF/NRP1/BTBD7	38	BP
GO:0022603	regulation of anatomical structure morphogenesis	47/1056	231/7920	0.203463203	1.525974026	3.182100199	0.001706668	0.03790981	0.031546914	VEGFA/SIRT1/BMP2/ROCK1/PLK2/SPRED1/WT1/HGF/RAC1/THBS1/SP1/CAPRIN1/ITGA5/STAT1/PIK3CD/HUWE1/VAT1/GNA13/CDC42SE1/SEMA6D/RAP2B/LPAR3/CXCL8/GJA1/BMPR2/ABL1/NOG/CST3/EPHA2/FN1/PAFAH1B1/PSEN1/SOX9/LGR4/CDC42SE2/P2RY1/CREB3L1/EPHA7/MEF2C/SRF/NRP1/BTBD7/DPYSL5/RTN4/TIAM2/PLAA/RACK1	47	BP
GO:0005815	microtubule organizing center	52/1140	283/9127	0.183745583	1.471092927	3.041418967	0.002449067	0.038572803	0.031672143	NR3C1/ROCK1/CCNE2/PLK4/PLK2/RBBP6/CSPP1/CCND2/SMAD4/PIN1/BCL2L1/CCNB1/CDC20/DYNC1LI2/GLG1/MCM3/MAPK1/TOP2A/DLGAP5/CEP55/MDM1/NEK7/CCNB2/KNSTRN/PHF1/USH1G/SGO1/ABRAXAS2/GNAI3/CDC42/TP53/CDC25B/MID1/NFE2L2/PAFAH1B1/PSEN1/LUZP1/DCTN6/DCTN4/AHI1/SPDL1/CCDC92/HAUS2/ARFGEF2/CEP250/SPOUT1/TENT5C/AURKB/KLF5/HSF1/PPP1CC/IFT46	52	CC
GO:0034605	cellular response to heat	7/1056	15/7920	0.466666667	3.5	3.801134125	0.001780538	0.039272156	0.0326806	HSP90AA1/HSP90AB1/VCP/SLU7/IER5/RBBP7/HSF1	7	BP
GO:0140662	ATP-dependent protein folding chaperone	9/1026	24/7988	0.375	2.919590643	3.615323238	0.001974799	0.040179183	0.036223305	HSPA5/HSP90AA1/HSP90AB1/TCP1/HSPA9/CCT3/CCT5/HSP90B1/HSPA8	9	MF
GO:0003707	nuclear steroid receptor activity	6/1026	Dec-88	0.5	3.892787524	3.849577784	0.002051737	0.040179183	0.036223305	NR3C1/PGR/ABHD2/GPER1/ESR1/ESRRA	6	MF
GO:0019838	growth factor binding	15/1026	53/7988	0.283018868	2.203464636	3.374398082	0.002091346	0.040179183	0.036223305	ACVR2B/IGFBP2/EGFR/THBS1/NTRK3/TGFBR1/GLG1/IL6ST/FURIN/CCN1/EPHA2/IGFBP3/EPHA7/GPC1/NRP1	15	MF
GO:1901700	response to oxygen-containing compound	76/1056	414/7920	0.183574879	1.376811594	3.08886296	0.001851502	0.040389614	0.033610501	CRKL/IRS1/ADAM9/PIK3R1/SIRT1/JAK1/AKT1/ACVR2B/IGFBP2/NFKBIA/ROCK1/MTOR/HGF/TGFB1/THBS1/PLSCR3/HCN4/JUN/VIM/MET/PPARG/STAT1/CAV2/EGR1/GNAQ/HMGB2/HOXA2/PKM/PRNP/S100A8/SPP1/VCP/ARHGEF2/ABHD2/SIN3A/PLSCR4/HRH4/HTR2A/RGS10/FFAR2/GPER1/CXCL8/GJA1/PDCD4/ESR1/GNAI3/ABL1/DDIT4/JAK2/CAT/INSIG1/NFE2L2/PIP4K2A/PSEN1/TRA2B/SOX9/UBE3A/PARK7/KBTBD2/SLC38A2/TNIP2/SESN3/PEX12/NPAS4/IGFBP3/BLVRB/MEF2C/RPS6KB2/SCD…	76	BP
GO:0016049	cell growth	28/1056	120/7920	0.233333333	1.75	3.247005903	0.00185836	0.040389614	0.033610501	CRKL/CDKN1B/WT1/MTOR/TGFB1/SMAD4/DDR1/SIN3A/LLPH/SEMA6D/DVL1/LPAR3/GJA1/BMPR2/ABL1/TP53/RBBP7/SOX9/MYL2/EPHA7/MAP1B/SMARCB1/SRF/NRP1/RTN4/TSPYL2/PLAA/RACK1	28	BP
GO:1902679	negative regulation of RNA biosynthetic process	62/1056	325/7920	0.190769231	1.430769231	3.110290539	0.001870729	0.040389614	0.033610501	SIRT1/ACVR2B/BMP2/KLF10/CDKN1B/CEBPA/WT1/TGFB1/SMAD4/NFIB/MDFIC/ZHX1/PPARG/DAP/EGR1/FOXM1/POU2F1/SOX11/CBX4/ZHX3/SIN3A/DMAP1/PHF12/CAPN3/ATN1/LDB1/HINFP/TAL1/SOX10/DLL4/TCF23/TXNIP/ZNF8/PDCD4/TP53/NOG/PSEN1/RBBP7/SOX9/THRA/SCML2/SIN3B/KAT6B/ZNF24/DDX20/ZNF703/DNMT3A/NACC1/AURKB/MEF2A/MEF2C/NAB2/SRF/VDR/NELFE/YBX3/RPL23/EHMT2/MORC3/KAT5/BRMS1/PIAS4	62	BP
GO:0033047	regulation of mitotic sister chromatid segregation	8/1056	19/7920	0.421052632	3.157894737	3.693554559	0.001882785	0.040389614	0.033610501	CCNB1/IK/BUB3/ZWINT/ANAPC15/SPDL1/AURKB/ZNF207	8	BP
GO:0071559	response to transforming growth factor beta	18/1056	66/7920	0.272727273	2.045454545	3.345108183	0.001929025	0.041100046	0.034201692	CRKL/ADAM9/SIRT1/BMP2/ROCK1/SPRED1/TGFB1/SMAD4/PIN1/THBS1/TGFBR1/SMAD3/SDCBP/SOX11/SOX9/LEMD3/MEF2C/BCL9L	18	BP
GO:0010594	regulation of endothelial cell migration	14/1056	46/7920	0.304347826	2.282608696	3.421794183	0.001955096	0.041116785	0.034215622	VEGFA/SIRT1/PLK2/SPRED1/TGFB1/THBS1/SP1/MET/GPI/PIK3CD/DLL4/ABL1/EPHA2/NRP1	14	BP
GO:0072359	circulatory system development	60/1056	313/7920	0.191693291	1.437699681	3.098990061	0.001956067	0.041116785	0.034215622	CRKL/VEGFA/CXCL12/SIRT1/ACVR2B/BMP2/PIK3CG/ROCK1/PLK2/SPRED1/CDKN1B/WT1/MTOR/SMAD4/AMOTL1/THBS1/SP1/NTRK3/TGFBR1/ITGA5/STAT1/EFNB2/SOX11/GNA13/ANGPTL4/SAV1/TAL1/DVL1/NPY5R/DLL4/GPER1/CXCL8/GJA5/CCN1/GJA1/PDCD4/BMPR2/ABL1/NOG/EPHA2/EPOR/FN1/LEPR/PSEN1/SOX9/LUZP1/MAML1/TIPARP/E2F8/MYL2/CREB3L1/MATR3/AP2B1/DUSP6/MEF2A/MEF2C/SRF/NRP1/RTN4/ADIPOR2	60	BP
GO:0050769	positive regulation of neurogenesis	17/1056	61/7920	0.278688525	2.090163934	3.352367152	0.001978229	0.041305412	0.034372588	KRAS/BMP2/MTOR/TGFB1/CAPRIN1/FMR1/SOX11/VCAN/LPAR3/GPER1/BMPR2/LIG4/PAFAH1B1/NAP1L1/SRF/NRP1/TIAM2	17	BP
GO:0006334	nucleosome assembly	11/1056	32/7920	0.34375	2.578125	3.508418813	0.001995598	0.041392142	0.034444762	BAZ1A/HMGB2/HP1BP3/ASF1B/HIRA/H1-3/SOX9/KAT6B/MACROH2A1/NAP1L1/TSPYL2	11	BP
GO:0042692	muscle cell differentiation	30/1056	132/7920	0.227272727	1.704545455	3.201558964	0.0020188	0.041541893	0.034569378	KRAS/SIRT1/BMP2/MTOR/SMAD4/PTBP1/ACTN4/CAV2/CD9/FLNC/KRT19/MMP14/TMOD2/CAPN3/TNFSF14/TCF23/GPER1/PDCD4/BMPR2/RCAN1/SOX9/MYOM1/MAML1/MYL2/CFL2/ATP2A2/ITGB1/MEF2A/MEF2C/SRF	30	BP
GO:0048667	cell morphogenesis involved in neuron differentiation	35/1056	161/7920	0.217391304	1.630434783	3.169777085	0.002029345	0.041541893	0.034569378	CXCL12/SMAD4/RAC1/NFIB/CAPRIN1/ACTB/EFNB2/ETV1/HOXA2/SIN3A/MAPK8IP3/SEMA6D/RAP2B/SDC2/DVL1/LPAR3/BMPR2/CDC42/ABL1/NOG/EPHA2/PAFAH1B1/PSEN1/B4GALT5/DOCK10/EPHA7/EPHB4/MAP1B/MEF2A/SRF/NRP1/DPYSL5/RTN4/TIAM2/CNTN1	35	BP
GO:0040017	positive regulation of locomotion	36/1056	167/7920	0.215568862	1.616766467	3.159530778	0.002057872	0.041852312	0.034827695	CRKL/VEGFA/CXCL12/ADAM9/PIK3R1/SIRT1/BMP2/MMP7/PLK2/MTOR/HGF/TGFB1/THBS1/SP1/MET/ACTN4/GPI/PIK3CD/ARHGEF2/ZNF609/MAPK8IP3/AKIRIN1/SEMA6D/TNFSF14/GPER1/CXCL8/CCN1/BMPR2/ABL1/EPHA2/SOX9/ITGB1/NRP1/RTN4/PLAA/RACK1	36	BP
GO:0003777	microtubule motor activity	7/1026	16/7988	0.4375	3.406189084	3.698321069	0.002251613	0.041985967	0.0378522	KIF11/KIFC1/KIF20B/KIF20A/KIF2C/KIF4A/KIF18A	7	MF
GO:0140030	modification-dependent protein binding	19/1026	75/7988	0.253333333	1.972345679	3.247725016	0.00239014	0.043295682	0.039032966	SIRT1/ZZZ3/FMR1/VCP/LAPTM5/CBX4/ZMYND11/BRD4/SETD5/PHF1/ABRAXAS2/MSH6/RAD23B/SPIN1/PHF8/TNIP2/IDE/BAG6/MORC3	19	MF
GO:0030496	midbody	15/1140	56/9127	0.267857143	2.14450188	3.245516011	0.002873458	0.043696384	0.035879117	PIN1/KIF20A/KIF4A/CEP55/WIZ/RAP2B/ABRAXAS2/GNAI3/CDC42/PIK3C3/KLHL9/AURKB/PPP1CC/PKN1/RACK1	15	CC
GO:0097193	intrinsic apoptotic signaling pathway	22/1056	88/7920	0.25	1.875	3.237364074	0.002208447	0.044624882	0.037134909	CXCL12/PIK3R1/SIRT1/PLAGL2/GSKIP/MYC/BCL2L1/BCL2A1/S100A8/NCK1/MCL1/TP53/DDIT4/EPHA2/MSH6/NFE2L2/PARK7/FBXO7/BAG6/YBX3/PIAS4/RACK1	22	BP
GO:2000147	positive regulation of cell motility	35/1056	162/7920	0.216049383	1.62037037	3.129047529	0.002266194	0.04518256	0.037598984	CRKL/VEGFA/CXCL12/ADAM9/PIK3R1/SIRT1/BMP2/MMP7/PLK2/MTOR/HGF/TGFB1/THBS1/SP1/MET/ACTN4/GPI/PIK3CD/ARHGEF2/ZNF609/MAPK8IP3/AKIRIN1/SEMA6D/TNFSF14/GPER1/CCN1/BMPR2/ABL1/EPHA2/SOX9/ITGB1/NRP1/RTN4/PLAA/RACK1	35	BP
GO:0003170	heart valve development	10/1056	28/7920	0.357142857	2.678571429	3.489826187	0.002293751	0.04518256	0.037598984	BMP2/MTOR/SMAD4/DLL4/GJA5/CCN1/BMPR2/SOX9/MATR3/MEF2C	10	BP
GO:0003281	ventricular septum development	10/1056	28/7920	0.357142857	2.678571429	3.489826187	0.002293751	0.04518256	0.037598984	SMAD4/SOX11/SAV1/GJA5/CCN1/BMPR2/NOG/LUZP1/MATR3/AP2B1	10	BP
GO:0090100	positive regulation of transmembrane receptor protein serine/threonine kinase signaling pathway	10/1056	28/7920	0.357142857	2.678571429	3.489826187	0.002293751	0.04518256	0.037598984	ACVR2B/BMP2/TGFB1/SMAD4/THBS1/SDCBP/SOX11/CCN1/BMPR2/JAK2	10	BP
GO:0045732	positive regulation of protein catabolic process	18/1056	67/7920	0.268656716	2.014925373	3.272142478	0.00231635	0.045342547	0.037732119	PLK2/CDKN1B/CDC20/TMEM259/DNAJB2/DVL1/VPS28/SOCS5/APC/PSEN1/SOX9/TIPARP/NRDC/OAZ1/FBXL5/FZR1/SNF8/RACK1	18	BP
GO:0006997	nucleus organization	14/1056	47/7920	0.29787234	2.234042553	3.328031529	0.002449649	0.047187352	0.039267287	SIRT1/HMGB2/LMNB2/UBXN2A/PAFAH1B1/PHF8/SYNE2/LEMD3/LMNB1/LMNA/NUP153/WRAP53/RTN4/REEP3	14	BP
GO:0060429	epithelium development	63/1056	335/7920	0.188059701	1.410447761	3.010793677	0.002467165	0.047187352	0.039267287	KRAS/ADAM9/ACVR2B/BMP2/ROCK1/SPRED1/CDKN1B/CEBPA/WT1/ETV4/MTOR/SRSF6/HGF/RBBP6/TGFB1/SMAD4/NFIB/MET/ITGA5/STAT1/DDR1/KRT19/MMP14/PIK3CD/SOX11/GNA13/SAV1/DVL1/SOX10/DLL4/FEM1B/TXNIP/CCN1/GJA1/BMPR2/CDC42/ABL1/JAK2/KRT5/NOG/EPHA2/PAFAH1B1/PSEN1/SOX9/LUZP1/LGR4/RAP2C/E2F8/TJP2/TNK2/EPHA7/HOXC13/MAP1B/MEF2C/PSAP/SMARCB1/SRF/UGCG/NRP1/BTBD7/RTN4/HNRNPH3/PIAS4	63	BP
GO:0042326	negative regulation of phosphorylation	15/1056	52/7920	0.288461538	2.163461538	3.301414241	0.002470858	0.047187352	0.039267287	CRKL/SIRT1/ROCK1/SPRED1/CDKN1B/HGF/TGFB1/PRKAR2A/NCK1/DVL1/PSEN1/PARK7/ADNP/DUSP6/RACK1	15	BP
GO:0044839	cell cycle G2/M phase transition	15/1056	52/7920	0.288461538	2.163461538	3.301414241	0.002470858	0.047187352	0.039267287	PKMYT1/DTL/CDK2/CCNB1/CDK1/CDC25C/FOXM1/SIN3A/NABP1/CCNB2/CDC25B/WEE1/AURKB/MBTPS1/ENSA	15	BP
GO:0032367	intracellular cholesterol transport	6/1056	20-Dec	0.5	3.75	3.739112049	0.002497929	0.047415238	0.039456923	ANXA2/PPARG/NPC1/VPS53/STAR/PIP4K2A	6	BP
GO:0003179	heart valve morphogenesis	9/1056	24/7920	0.375	2.8125	3.487856105	0.002572392	0.048534529	0.040388349	BMP2/MTOR/SMAD4/DLL4/GJA5/CCN1/BMPR2/SOX9/MEF2C	9	BP
GO:0061138	morphogenesis of a branching epithelium	19/1056	73/7920	0.260273973	1.952054795	3.205162415	0.002636804	0.049451924	0.041151766	KRAS/BMP2/WT1/HGF/SMAD4/MET/DDR1/MMP14/GNA13/DLL4/FEM1B/ABL1/NOG/EPHA2/SOX9/LGR4/SRF/NRP1/BTBD7	19	BP
GO:0015078	proton transmembrane transporter activity	19/1026	76/7988	0.25	1.946393762	3.182248124	0.002812481	0.049530909	0.044654298	SLC45A3/ND5/ATP6V1A/COX2/SLC9A6/SLC36A1/SLC25A4/SLC18B1/COX1/ATP6V1G1/SLC38A5/NDUFS1/CYTB/ATP6/COX3/ATP5F1D/ATP6V1B2/ND6/ATP5MC3	19	MF
