# Supplementary material for: Sperm RNA landscape during sexual maturation in Duroc boars
Source: BMC Genomics. 2026 Jan 21;27:197. doi: 10.1186/s12864-025-12490-0 (PMC12906034; doi:10.1186/s12864-025-12490-0)
Supplement: Supplementary file 4 — Supplementary Material 4. [file 12864_2025_12490_MOESM4_ESM.csv]

Category	Count	Genes
ssc-miR-126-3p	1187	VCAM1, PIK3R2, CRKL, IRS1, VEGFA, TOM1, CXCL12, BCL2, E2F1, KRAS, TWF1, PARP16, MERTK, SLC45A3, CADM1, ADAM9, PIK3R1, SIRT1, EZH2, CXCR4, AKT2, FOXO3, JAK1, DNMT1, AKT1, ACVR2B, ADM, ANXA2, BMP2, CRK, NR3C1, HOXA9, IGFBP2, MMP7, NFKBIA, PGR, PIK3CG, PLAGL2, PTPN7, RGS3, ROCK1, SOX2, TCF4, TEK, KLF10, EVI5, SLC7A5, CCNE2, PLK4, PLK2, TWF2, SLC39A6, PITPNC1, EGFL7, L2HGDH, SPRED1, KCNJ1, RBMX, SLC4…
ssc-miR-193a-5p	821	ERBB2, CDKN1A, IGF2BP1, CEBPA, WT1, CEBPG, EZR, CSNK2A1, ETV4, MTOR, FADS1, MYO9B, PPIC, SRSF6, TFAP2A, TFDP2, TNF, TP73, TRIM25, PKMYT1, CIAO1, FAM20B, NCBP2, NUP210, TMEM245, REPIN1, NAA20, GDE1, MRPS23, LRRC40, OGDHL, MAVS, PLXDC2, NXPE3, PTPDC1, OLFML2A, PCSK9, PLCXD2, HGF, RPL35A, RPL41, PIK3R3, ECM1, ARSD, FGF19, RBBP6, ZZZ3, GSKIP, ZC3H7B, DAZAP1, NLN, SRR, CSPP1, ING5, METTL8, SURF4, TOMM…
ssc-miR-574-3p	752	ACVR1B, EGFR, MKRN1, CCND2, TGFB1, ADM, CKS2, CLTC, EP300, PRMT1, IRF4, SMAD4, RAC1, CUL2, PDZD2, USP31, PEAK1, LHFPL4, IGLON5, PHEX, CPLX2, C2orf72, TMEM178B, RXRA, PIN1, KCNK10, AMOTL1, LHFPL3, MT-ND5, TLNRD1, PWWP3A, LAMC2, FBXW11, BCL2, LATS2, WDR82, ATP6V0E1, LASP1, DDX5, SDC4, PREX1, TPM4, AXL, DHX15, LMNB1, G3BP1, MYH9, NFIC, CCND1, GYS1, HOXA5, ACTA2, CFL2, SP4, CDC25A, IRS1, MYC, MATR3, …
ssc-miR-126-3p & ssc-miR-193a-5p	109	IRS1, FOXO3, PLAGL2, EVI5, LRP6, BCL7A, MYC, HMGA2, CENPF, HERPUD1, KIF23, JUN, BCL2L11, MET, KLF13, CAPRIN1, ITGA5, ZFP91, ANK2, ACTB, ACTN4, AP1G1, ZFHX3, DDR1, CAD, SERPINH1, CLTA, CSNK2A1, DYNC1LI2, EPAS1, ACSL1, FGF2, FTL, HDLBP, HMGCS1, IL6ST, KRT19, PFN1, PKM, PLEC, PPP2R1A, PRKAR2A, SHMT2, SLC6A9, SON, SPTAN1, SPTBN1, VCP, CBX4, BAZ1B, SMC3, MAPKAPK2, LAPTM4A, MLEC, DLGAP5, SMG7, UBAP2L, …
ssc-miR-126-3p & ssc-miR-574-3p	117	IRS1, BCL2, ADAM9, DNMT1, AKT1, ADM, BMP2, SLC7A5, PLK2, SPRED1, LRP6, FBXW11, DDX5, DHX15, MYC, HMGA2, IRS2, EGFR, TLN1, ANKRD52, RAF1, MET, ETS1, MUC1, PLK1, ACTB, ACTG1, ACTN4, DDR1, CALR, SERPINH1, COL6A2, CSNK1D, CSNK2A1, CUX1, DDOST, EIF4G1, FGF2, FLNC, FTL, FUT8, GLG1, HDLBP, HMGB2, HSPA5, KIF5B, LAMP1, LRP1, MCM2, MCM3, MMP14, HNRNPM, NPC1, FURIN, PLEC, SRSF1, SOX11, SPTBN1, UCK2, ARID1A,…
ssc-miR-193a-5p & ssc-miR-574-3p	100	CSNK2A1, TP73, NUP210, TMEM245, DAZAP1, G3BP1, NFIC, IRS1, MYC, COL1A1, HMGA2, GNAI3, QSER1, ZNF226, IQGAP1, MET, HDAC4, NFE2L1, ITGB4, CDC25B, RAB1B, MPRIP, PRKDC, FBXW7, ACTB, ACTN4, ANXA5, DDR1, SERPINH1, COPA, DYNC1H1, EEF2, FGF2, FN1, FTL, GNAS, GOLGB1, MKNK2, HTT, HDLBP, LRP6, KMT2A, PLEC, PSMD2, RPS2, SPTBN1, THRA, TRIO, CDC42BPA, TNKS, STX16, BAZ1B, SMC3, DDX21, PPM1F, SNX17, MAML1, TSC22…
All three miRNAs	25	IRS1, LRP6, MYC, HMGA2, MET, ACTB, ACTN4, DDR1, SERPINH1, CSNK2A1, FGF2, FTL, HDLBP, PLEC, SPTBN1, BAZ1B, SMC3, SEMA6B, APH1A, PHF12, PRKAG2, SRCAP, NUP188, AMOTL1, RPS3
