# Supplementary material for: Sperm RNA landscape during sexual maturation in Duroc boars
Source: BMC Genomics. 2026 Jan 21;27:197. doi: 10.1186/s12864-025-12490-0 (PMC12906034; doi:10.1186/s12864-025-12490-0)
Supplement: Supplementary file 5 — Supplementary Material 5. [file 12864_2025_12490_MOESM5_ESM.csv]

Boar ID	Age	Total Reads Raw	Unique Reads	Duplicate Reads	duplicates	Average length (bp)	Trimmed/Filtered reads	Retained reads	Retained reads after filtering (%)	Assigned (%)	Mapping to miRNA (%)	Mature miRNA reads	Detected Mature miRNAs (out of 457)
B11	1	31710837	20761303	10949534	34.25	83	15302435	16408402	51.7	59.5	15.8	5176258	387
B9	1	33305462	22642516	10662946	32.02	83	14768396	18537066	55.7	65	24.5	4548653	380
B11	3	21192598	14870109	6322490	29.83	83	10213671	21957854	51.8	57.5	14.9	5176258	384
B9	3	27547645	19612470	7935175	28.81	83	12311188	15236457	55.3	66.3	26	3964433	367
B8	1	22276529	15489229	6787300	30.47	83	10426923	11849606	53.2	63.8	25.3	2996528	361
B15	1	33429392	24315194	9114198	27.26	83	16285914	17143478	51.3	61.5	17	2914531	375
B8	3	29377177	19695949	9681228	32.95	83	13415882	15961295	54.3	66.5	24.6	3930767	366
B15	3	25627797	19286055	6341742	24.75	83	12225647	13402150	52.3	60.1	17.4	2327685	375
B13	1	31222926	19599680	11623246	37.23	83	12859558	18363368	58.8	66.5	20.1	3685684	368
B14	1	30415523	20428210	9987313	32.84	83	12191340	18224183	59.9	66.9	19.2	3492016	386
B13	3	31783670	18266971	13516698.5	42.47	83	15080084	33407171	52.6	61.5	17	5672847	393
B14	3	29284349	19875318	9409031	32.13	83	12159616	17124733	58.5	62.4	17.8	3046631	386
Mean		28931158.75	19570250.33	9360908.458	32.08		13103387.83	18134646.92	54.62	63.13	19.97	3911024.25	377.33
SD		4045277.849	2606720.174	2124646.896	4.43		1917276.483	5461374.025	3.03	3.17	4.04	1045564.32	10.18
MIN		21192598	14870109	6322490	24.75		10213671	11849606	51.3	57.5	14.9	2327685	361
MAX		33429392	24315194	13516698.5	42.47		16285914	33407171	59.9	66.9	26	5672847	393
