# Supplementary material for: Sperm RNA landscape during sexual maturation in Duroc boars
Source: BMC Genomics. 2026 Jan 21;27:197. doi: 10.1186/s12864-025-12490-0 (PMC12906034; doi:10.1186/s12864-025-12490-0)
Supplement: Supplementary file 6 — Supplementary Material 6. [file 12864_2025_12490_MOESM6_ESM.csv]

ensgene	external_gene_name	gene_biotype	baseMean	log2FoldChange	lfcSE	stat	pvalue	padj	entrezgene_id	chromosome_name	strand	description
ENSSSCG00000018063		Mt_rRNA	3780.185051	-0.869942655	0.15869376	-5.481895793	4.21E-08	9.67E-05	NA	MT	1
ENSSSCG00000029249	NAV3	protein_coding	5125.869417	-0.630841329	0.121591035	-5.18822237	2.12E-07	0.000243945	100622883	5	-1	neuron navigator 3 [Source:VGNC Symbol;Acc:VGNC:90589]
ENSSSCG00000035653	PGAP2	protein_coding	20008.42381	0.50845737	0.101023833	5.033043747	4.83E-07	0.000369789	102167025	9	-1	post-GPI attachment to proteins 2 [Source:VGNC Symbol;Acc:VGNC:91342]
ENSSSCG00000037977	ALMS1	protein_coding	10215.11502	-0.549309556	0.111859328	-4.910717446	9.07E-07	0.000417058	100516187	3	-1	ALMS1 centrosome and basal body associated protein [Source:VGNC Symbol;Acc:VGNC:85264]
ENSSSCG00000039881	GLI4	protein_coding	4372.871278	0.555398809	0.113086639	4.911268171	9.05E-07	0.000417058	NA	4	-1	GLI family zinc finger 4 [Source:UniProtKB Gene Name;Acc:A0A5G2QPF7]
ENSSSCG00000014217	FEM1C	protein_coding	1686.259723	-0.69368369	0.142656303	-4.862622087	1.16E-06	0.000443671	100623242	2	-1	fem-1 homolog C [Source:VGNC Symbol;Acc:VGNC:88084]
ENSSSCG00000008372	EHBP1	protein_coding	4150.536826	-0.63524189	0.132248413	-4.803398972	1.56E-06	0.000512108	100520668	3	-1	EH domain binding protein 1 [Source:VGNC Symbol;Acc:VGNC:87593]
ENSSSCG00000034994	AKAP1	protein_coding	39884.72202	0.471760443	0.100678899	4.685792645	2.79E-06	0.00071207	100533549	12	1	A-kinase anchoring protein 1 [Source:NCBI gene (formerly Entrezgene);Acc:100533549]
ENSSSCG00000037391		protein_coding	23962.23171	0.452775095	0.096472951	4.693285425	2.69E-06	0.00071207	110257534	18	1	zinc finger protein 775 [Source:UniProtKB Gene Name;Acc:A0A287AHY9]
ENSSSCG00000013445	CSNK1G2	protein_coding	84539.90776	0.432417907	0.09360178	4.619761558	3.84E-06	0.000882849	100525276	2	-1	casein kinase 1 gamma 2 [Source:VGNC Symbol;Acc:VGNC:97950]
ENSSSCG00000001689	GTPBP2	protein_coding	4695.763646	0.469033351	0.103471603	4.532966908	5.82E-06	0.001028106	100514413	7	-1	GTP binding protein 2 [Source:VGNC Symbol;Acc:VGNC:88743]
ENSSSCG00000022534	ZNF644	protein_coding	3683.397941	-0.49938888	0.110067123	-4.537130302	5.70E-06	0.001028106	100152774	4	1	zinc finger protein 644 [Source:VGNC Symbol;Acc:VGNC:95283]
ENSSSCG00000040543		pseudogene	19235.53858	0.462934857	0.101505463	4.560689079	5.10E-06	0.001028106	NA	12	1
ENSSSCG00000060494	FSIP2	protein_coding	2378.548577	-0.586955752	0.134276061	-4.371261305	1.24E-05	0.002027671	100153602	15	1	fibrous sheath interacting protein 2 [Source:HGNC Symbol;Acc:HGNC:21675]
ENSSSCG00000006901	EVI5	protein_coding	5227.875397	-0.594617289	0.138742094	-4.285774222	1.82E-05	0.002789831	100519143	4	1	ecotropic viral integration site 5 [Source:VGNC Symbol;Acc:VGNC:98793]
ENSSSCG00000033691	RAB26	protein_coding	12907.58488	0.422331774	0.099595992	4.240449481	2.23E-05	0.003203881	100516791	3	-1	RAB26, member RAS onco family [Source:VGNC Symbol;Acc:VGNC:98248]
ENSSSCG00000012850	DEAF1	protein_coding	16686.86806	0.510060245	0.123468106	4.131109344	3.61E-05	0.004238288	100512152	2	-1	DEAF1 transcription factor [Source:VGNC Symbol;Acc:VGNC:87235]
ENSSSCG00000013475	NCLN	protein_coding	2068.166705	0.635785839	0.154083793	4.126234342	3.69E-05	0.004238288	100518176	2	-1	nicalin [Source:VGNC Symbol;Acc:VGNC:90613]
ENSSSCG00000027091	OAZ3	protein_coding	248058.0835	0.426968652	0.102900736	4.149325537	3.33E-05	0.004238288	100144448	4	-1	ornithine decarboxylase antizyme 3 [Source:NCBI gene (formerly Entrezgene);Acc:100144448]
ENSSSCG00000029745	FAM193A	protein_coding	29559.66174	0.424803149	0.10295358	4.126161985	3.69E-05	0.004238288	100517173	8	1	family with sequence similarity 193 member A [Source:VGNC Symbol;Acc:VGNC:87946]
ENSSSCG00000006594	SMCP	protein_coding	45789.14622	0.463757015	0.113248907	4.095024214	4.22E-05	0.004619246	494012	4	-1	sperm mitochondria associated cysteine rich protein [Source:NCBI gene (formerly Entrezgene);Acc:494012]
ENSSSCG00000024787	BPIFA3	protein_coding	19288.88397	0.409473934	0.101097164	4.05030089	5.12E-05	0.005110734	100155470	17	1	BPI fold containing family A member 3 [Source:VGNC Symbol;Acc:VGNC:95784]
ENSSSCG00000027287	PEDS1	protein_coding	6523.424998	0.421223033	0.1039369	4.052680371	5.06E-05	0.005110734	100513322	17	-1	plasmanylethanolamine desaturase 1 [Source:NCBI gene (formerly Entrezgene);Acc:100513322]
ENSSSCG00000008434	TTC7A	protein_coding	47343.77493	0.410503911	0.102768973	3.994434305	6.48E-05	0.005960911	100522733	3	-1	tetratricopeptide repeat domain 7A [Source:VGNC Symbol;Acc:VGNC:94557]
ENSSSCG00000035875	OS9	protein_coding	1461.113791	0.54219063	0.135488791	4.001737888	6.29E-05	0.005960911	110260688	5	1	OS9 endoplasmic reticulum lectin [Source:VGNC Symbol;Acc:VGNC:91065]
ENSSSCG00000005928	MROH5	protein_coding	3411.132542	0.440396616	0.111035556	3.966266592	7.30E-05	0.005991805	100517649	4	1	maestro heat like repeat family member 5/pseudo [Source:UniProtKB Gene Name;Acc:I3L940]
ENSSSCG00000016392		protein_coding	4233.826191	0.380736282	0.095895631	3.970319355	7.18E-05	0.005991805	100515176	15	-1
ENSSSCG00000055151	CIMAP1D	protein_coding	88002.07366	0.376444881	0.09483745	3.969369496	7.21E-05	0.005991805	110259381	2	1	CIMAP1 family member D [Source:UniProtKB Gene Name;Acc:A0A8W4FK62]
ENSSSCG00000001762	CIB2	protein_coding	1555.841153	0.560866655	0.142176122	3.944872362	7.98E-05	0.006115935	100156043	7	1	calcium and integrin binding family member 2 [Source:VGNC Symbol;Acc:VGNC:103923]
ENSSSCG00000024379	PCSK4	protein_coding	5769.646311	0.438913131	0.111115724	3.950054208	7.81E-05	0.006115935	100626523	2	1	proprotein convertase subtilisin/kexin type 4 [Source:VGNC Symbol;Acc:VGNC:91232]
ENSSSCG00000006698	BCL9	protein_coding	1518.39178	0.573786617	0.145944956	3.931527555	8.44E-05	0.00625707	100155378	4	-1	BCL9 transcription coactivator [Source:VGNC Symbol;Acc:VGNC:96567]
ENSSSCG00000011020	JCAD	protein_coding	10227.69925	0.45990233	0.118131073	3.893152918	9.89E-05	0.006684783	100518508	10	1	junctional cadherin 5 associated [Source:VGNC Symbol;Acc:VGNC:96212]
ENSSSCG00000017672	MED13	protein_coding	5324.053284	-0.452025291	0.115684227	-3.907406431	9.33E-05	0.006684783	100628203	12	1	mediator complex subunit 13 [Source:VGNC Symbol;Acc:VGNC:90106]
ENSSSCG00000022830	KANSL1L	protein_coding	7569.741663	-0.518060013	0.132954301	-3.896526917	9.76E-05	0.006684783	100737355	15	-1	KAT8 regulatory NSL complex subunit 1 like [Source:UniProtKB Gene Name;Acc:I3LML3]
ENSSSCG00000047129		lncRNA	2364.619431	0.499779167	0.128602605	3.886228942	0.000101813	0.006684783	NA	1	-1
ENSSSCG00000025416	CAMKV	protein_coding	1743.035204	0.476226845	0.1231498	3.867053344	0.000110158	0.007031774	100623981	13	-1	CaM kinase like vesicle associated [Source:VGNC Symbol;Acc:VGNC:86160]
ENSSSCG00000048856		lncRNA	18783.61701	0.405185639	0.105542667	3.839069558	0.000123501	0.007670441	NA	2	-1
ENSSSCG00000002989	AKT2	protein_coding	12844.8787	0.330356869	0.087181874	3.789283847	0.000151082	0.00792537	100127478	6	-1	AKT serine/threonine kinase 2 [Source:VGNC Symbol;Acc:VGNC:85232]
ENSSSCG00000006688	ANKRD35	protein_coding	149030.1413	0.431866294	0.11381207	3.794556197	0.000147908	0.00792537	100511691	4	1	ankyrin repeat domain 35 [Source:VGNC Symbol;Acc:VGNC:85337]
ENSSSCG00000016217	DNAJB2	protein_coding	2408.584389	0.512939567	0.135103897	3.796630422	0.000146676	0.00792537	100522168	15	1	DnaJ heat shock protein family (Hsp40) member B2 [Source:UniProtKB Gene Name;Acc:A0A4X1UAT6]
ENSSSCG00000021706	KIF21B	protein_coding	50037.61954	0.408671766	0.108025112	3.783118186	0.000154876	0.00792537	100622057	10	-1	kinesin family member 21B [Source:VGNC Symbol;Acc:VGNC:96219]
ENSSSCG00000023820	ZMIZ2	protein_coding	57179.32431	0.444595647	0.116290528	3.82314582	0.00013176	0.00792537	100739821	18	-1	zinc finger MIZ-type containing 2 [Source:VGNC Symbol;Acc:VGNC:95179]
ENSSSCG00000053256		lncRNA	6362.298719	0.356903572	0.093587084	3.813598609	0.000136958	0.00792537	NA	5	-1
ENSSSCG00000059446	ZNRF4	protein_coding	125647.8972	0.417320137	0.109833341	3.799576104	0.000144944	0.00792537	100511549	2	1	zinc and ring finger 4 [Source:UniProtKB Gene Name;Acc:A0A8W4FDX3]
ENSSSCG00000061305		pseudogene	94856.63922	0.407642733	0.107767767	3.782603495	0.000155197	0.00792537	NA	1	-1
ENSSSCG00000011915	GRAMD1C	protein_coding	1048.111887	-0.545676779	0.145712958	-3.744874775	0.000180484	0.009016342	100513240	13	-1	GRAM domain containing 1C [Source:VGNC Symbol;Acc:VGNC:88657]
ENSSSCG00000006471	ISG20L2	protein_coding	37385.34014	0.34224634	0.091952957	3.721972107	0.000197673	0.009153438	100157573	4	1	interferon stimulated exonuclease 20 like 2 [Source:VGNC Symbol;Acc:VGNC:89224]
ENSSSCG00000016211	ATG9A	protein_coding	35742.96172	0.353068214	0.094908811	3.72007836	0.000199161	0.009153438	100155182	15	-1	autophagy related 9A [Source:VGNC Symbol;Acc:VGNC:99703]
ENSSSCG00000033627	YIPF3	protein_coding	1234.19073	0.483296543	0.129566218	3.730112297	0.000191394	0.009153438	100156290	7	-1	Yip1 domain family member 3 [Source:VGNC Symbol;Acc:VGNC:95029]
ENSSSCG00000053292	UBA52	protein_coding	16464.11994	0.377723545	0.101427016	3.724092046	0.000196019	0.009153438	397418	2	-1	ubiquitin A-52 residue ribosomal protein fusion product 1 [Source:NCBI gene (formerly Entrezgene);Acc:397418]
ENSSSCG00000000661	PHC1	protein_coding	1986.42982	0.50569393	0.137149272	3.687179105	0.000226754	0.009474185	100155344	5	-1	polyhomeotic homolog 1 [Source:NCBI gene (formerly Entrezgene);Acc:100155344]
ENSSSCG00000008624	LPIN1	protein_coding	67287.07578	0.39707052	0.107476128	3.694499666	0.00022032	0.009474185	100170845	3	-1	lipin 1 [Source:VGNC Symbol;Acc:VGNC:89793]
ENSSSCG00000013613		protein_coding	13799.66519	0.343612349	0.092851757	3.700655332	0.000215043	0.009474185	100519241	2	-1	elongation factor 1 [Source:VGNC Symbol;Acc:VGNC:87656]
ENSSSCG00000038639	TOM1L2	protein_coding	4610.000115	0.438306131	0.118849839	3.6878984	0.000226114	0.009474185	106508687	12	1	target of myb1 like 2 membrane trafficking protein [Source:VGNC Symbol;Acc:VGNC:94303]
ENSSSCG00000040663	HERPUD1	protein_coding	12717.70507	0.400595739	0.108465885	3.693287899	0.000221373	0.009474185	100622579	6	1	homocysteine inducible ER protein with ubiquitin like domain 1 [Source:VGNC Symbol;Acc:VGNC:88852]
ENSSSCG00000022317	SLC38A10	protein_coding	14481.52997	-0.309640901	0.084229397	-3.676161904	0.000236769	0.009715997	100626205	12	1	solute carrier family 38 member 10 [Source:VGNC Symbol;Acc:VGNC:93093]
ENSSSCG00000010603	NEURL1	protein_coding	47031.20656	0.429920003	0.117467571	3.659903763	0.00025231	0.010088332	100155006	14	1	neuralized E3 ubiquitin protein ligase 1 [Source:VGNC Symbol;Acc:VGNC:90694]
ENSSSCG00000011117	UPF2	protein_coding	1407.676288	-0.532257255	0.145522301	-3.657564876	0.000254623	0.010088332	100621126	10	1	UPF2 regulator of nonsense mediated mRNA decay [Source:VGNC Symbol;Acc:VGNC:98402]
ENSSSCG00000025206	RNF19B	protein_coding	21350.74721	0.364517156	0.099926409	3.647856068	0.000264438	0.010299624	100621544	6	-1	ring finger protein 19B [Source:VGNC Symbol;Acc:VGNC:92376]
ENSSSCG00000038713	CRIP2	protein_coding	34038.57922	0.407053769	0.111729981	3.64319196	0.000269278	0.010313342	106508709	AEMK02000452.1	1	cysteine rich protein 2 [Source:UniProtKB Gene Name;Acc:A0A287BI70]
ENSSSCG00000015891	TBR1	protein_coding	5918.550075	0.521517032	0.143704238	3.62909987	0.000284411	0.010714376	100154282	15	1	T-box brain transcription factor 1 [Source:VGNC Symbol;Acc:VGNC:95533]
ENSSSCG00000062585	RNASE6	protein_coding	10246.70163	0.347461685	0.09605306	3.617393197	0.000297585	0.011029846	100312981	7	-1	ribonuclease A family member 6 [Source:NCBI gene (formerly Entrezgene);Acc:100312981]
ENSSSCG00000010811	KCTD3	protein_coding	2368.20484	-0.423149584	0.117159144	-3.611750391	0.000304137	0.011093768	100621684	10	1	potassium channel tetramerization domain containing 3 [Source:VGNC Symbol;Acc:VGNC:95963]
ENSSSCG00000006302	GPR161	protein_coding	55395.24414	0.338080922	0.093839645	3.602751495	0.000314867	0.011175936	100155594	4	1	G protein-coupled receptor 161 [Source:VGNC Symbol;Acc:VGNC:88613]
ENSSSCG00000060398	NUPR2	protein_coding	51641.70756	0.496123813	0.13774629	3.601721791	0.000316117	0.011175936	100625623	3	1	nuclear protein 2, transcriptional regulator [Source:UniProtKB Gene Name;Acc:A0A4X1T0T0]
ENSSSCG00000008382	USP34	protein_coding	4334.069912	-0.521106167	0.14491758	-3.595879579	0.000323297	0.011256626	100625426	3	1	ubiquitin specific peptidase 34 [Source:VGNC Symbol;Acc:VGNC:94759]
ENSSSCG00000024584	SPEM2	protein_coding	318249.6298	0.447601238	0.124952	3.582185469	0.000340732	0.011514729	100737084	12	1	SPEM family member 2 [Source:VGNC Symbol;Acc:VGNC:93399]
ENSSSCG00000025344	PHC2	protein_coding	6532.402964	0.421814415	0.11773271	3.582814112	0.000339913	0.011514729	100622975	6	-1	polyhomeotic homolog 2 [Source:VGNC Symbol;Acc:VGNC:91371]
ENSSSCG00000016843	CPLANE1	protein_coding	3108.79434	-0.431403959	0.121017675	-3.564801241	0.000364132	0.01212718	100516883	16	-1	ciliosis and planar polarity effector complex subunit 1 [Source:VGNC Symbol;Acc:VGNC:86941]
ENSSSCG00000013032	GPR137	protein_coding	13837.35502	0.33581017	0.094355502	3.558988748	0.000372285	0.0122216	100524971	2	-1	G protein-coupled receptor 137 [Source:VGNC Symbol;Acc:VGNC:88600]
ENSSSCG00000000079	FAM83F	protein_coding	30735.01736	0.467125109	0.131724732	3.546221758	0.000390797	0.012648619	100155438	5	-1	family with sequence similarity 83 member F [Source:VGNC Symbol;Acc:VGNC:87991]
ENSSSCG00000008094	CHCHD5	protein_coding	11495.09632	0.383931933	0.10846697	3.539620695	0.000400702	0.012789088	100516792	3	-1	coiled-coil-helix-coiled-coil-helix domain containing 5 [Source:VGNC Symbol;Acc:VGNC:86627]
ENSSSCG00000014000	TRIM17	protein_coding	4359.568075	0.363325271	0.102831362	3.533214606	0.000410539	0.012923545	100515821	2	1	tripartite motif containing 17 [Source:VGNC Symbol;Acc:VGNC:94396]
ENSSSCG00000021672	WBP2	protein_coding	4224.213952	0.388000975	0.110026099	3.526444899	0.000421179	0.013079309	100521149	12	1	WW domain binding protein 2 [Source:VGNC Symbol;Acc:VGNC:94899]
ENSSSCG00000026387		protein_coding	110467.9353	0.357333165	0.101698225	3.513661774	0.000441975	0.01354212	100626712	2	-1	receptor accessory protein 6 [Source:VGNC Symbol;Acc:VGNC:100850]
ENSSSCG00000010669		protein_coding	4436.002918	0.427132627	0.121932367	3.503029091	0.000459999	0.013908924	100153734	14	-1	PDZ domain containing 8 [Source:VGNC Symbol;Acc:VGNC:104021]
ENSSSCG00000038474	AURKAIP1	protein_coding	1771.83366	0.490690057	0.140374164	3.495586683	0.000473021	0.014116906	110261341	6	-1	aurora kinase A interacting protein 1 [Source:VGNC Symbol;Acc:VGNC:85697]
ENSSSCG00000002535	HSP90AA1	protein_coding	1644.414239	-0.643121427	0.185083143	-3.474770397	0.000511291	0.014371591	397028	AEMK02000452.1	-1	heat shock protein 90 alpha family class A member 1 [Source:NCBI gene (formerly Entrezgene);Acc:397028]
ENSSSCG00000005716	POMT1	protein_coding	5851.105737	0.401356897	0.115321785	3.480321597	0.000500812	0.014371591	100525803	1	1	protein O-mannosyltransferase 1 [Source:VGNC Symbol;Acc:VGNC:103155]
ENSSSCG00000009709	MFAP3L	protein_coding	2129.420956	0.425691907	0.122378559	3.478484406	0.000504258	0.014371591	100519447	14	1	microfibril associated protein 3 like [Source:VGNC Symbol;Acc:VGNC:90175]
ENSSSCG00000013642	PDE4A	protein_coding	14106.94178	0.356859249	0.102557631	3.479597233	0.000502168	0.014371591	396825	2	1	phosphodiesterase 4A [Source:VGNC Symbol;Acc:VGNC:91254]
ENSSSCG00000021258		protein_coding	2993.476929	0.410443228	0.118148286	3.47396685	0.000512824	0.014371591	100739676	12	1
ENSSSCG00000003503	VWA5B1	protein_coding	2816.666181	0.448552192	0.12939768	3.466462397	0.000527355	0.01442694	100515085	6	1	von Willebrand factor A domain containing 5B1 [Source:UniProtKB Gene Name;Acc:A0A8W4F833]
ENSSSCG00000006729	TENT5C	protein_coding	94129.87881	0.355656301	0.102588176	3.466835214	0.000526625	0.01442694	100525341	4	-1	terminal nucleotidyltransferase 5C [Source:VGNC Symbol;Acc:VGNC:93875]
ENSSSCG00000023503	PRKCD	protein_coding	9769.224242	0.382087613	0.11049007	3.458117207	0.000543965	0.014535242	100622955	13	1	protein kinase C delta [Source:VGNC Symbol;Acc:VGNC:91806]
ENSSSCG00000033082	HGS	protein_coding	24293.65756	0.418361922	0.120950283	3.458957779	0.00054227	0.014535242	106508767	12	-1	hepatocyte growth factor-regulated tyrosine kinase substrate [Source:VGNC Symbol;Acc:VGNC:88872]
ENSSSCG00000010113	TSSK2	protein_coding	17002.24057	0.372408087	0.107845625	3.453158963	0.000554062	0.01461941	100156779	14	1	testis specific serine kinase 2 [Source:NCBI gene (formerly Entrezgene);Acc:100156779]
ENSSSCG00000062393		protein_coding	1328.365187	0.505953889	0.146637973	3.450360628	0.000559838	0.01461941	NA	15	1
ENSSSCG00000000587	AEBP2	protein_coding	2703.559184	-0.410791999	0.119453396	-3.438931102	0.000584016	0.014635557	100522805	5	-1	AE binding protein 2 [Source:VGNC Symbol;Acc:VGNC:85163]
ENSSSCG00000000864	CHPT1	protein_coding	3292.69645	0.425435474	0.123999465	3.43094606	0.00060148	0.014635557	100523738	5	-1	choline phosphotransferase 1 [Source:VGNC Symbol;Acc:VGNC:86659]
ENSSSCG00000007453	EYA2	protein_coding	14230.04026	0.333545375	0.096958512	3.440083472	0.000581535	0.014635557	100624872	17	1	EYA transcriptional coactivator and phosphatase 2 [Source:VGNC Symbol;Acc:VGNC:96292]
ENSSSCG00000013937	TSSK6	protein_coding	83043.05112	0.360513077	0.105202396	3.426852342	0.000610621	0.014635557	100518240	2	1	testis specific serine kinase 6 [Source:NCBI gene (formerly Entrezgene);Acc:100518240]
ENSSSCG00000016692	TAX1BP1	protein_coding	3460.922402	-0.456152146	0.132754848	-3.436048873	0.000590264	0.014635557	100516165	18	-1	Tax1 binding protein 1 [Source:VGNC Symbol;Acc:VGNC:93754]
ENSSSCG00000018052	NT5M	protein_coding	2942.706585	0.402982748	0.117607587	3.426502974	0.000611407	0.014635557	100513046	12	-1	5',3'-nucleotidase, mitochondrial [Source:VGNC Symbol;Acc:VGNC:90926]
ENSSSCG00000024568		protein_coding	1472.394781	0.439272161	0.127446512	3.446717801	0.000567441	0.014635557	110260994	6	-1
ENSSSCG00000027197	DYRK1B	protein_coding	38845.87006	0.356251303	0.103896166	3.428916754	0.000605995	0.014635557	100625631	6	-1	dual specificity tyrosine phosphorylation regulated kinase 1B [Source:VGNC Symbol;Acc:VGNC:87506]
ENSSSCG00000039678		protein_coding	10684.48833	0.322353088	0.094154572	3.423658364	0.000617842	0.014637132	NA	6	-1
ENSSSCG00000004624	MAPK6	protein_coding	3408.390783	-0.415516318	0.122221386	-3.399702228	0.000674593	0.015070373	396833	1	-1	mitogen-activated protein kinase 6 [Source:VGNC Symbol;Acc:VGNC:103123]
ENSSSCG00000007780	ZNF629	protein_coding	2476.634924	0.377090121	0.110616202	3.408995378	0.000652026	0.015070373	100513588	3	1	zinc finger protein 629 [Source:VGNC Symbol;Acc:VGNC:95279]
ENSSSCG00000011114	SEC61A2	protein_coding	13175.49355	0.400697024	0.117874822	3.399343606	0.000675478	0.015070373	100511831	10	-1	SEC61 translocon subunit alpha 2 [Source:VGNC Symbol;Acc:VGNC:95457]
ENSSSCG00000017829	SGSM2	protein_coding	46690.78497	0.363155372	0.10649028	3.410220841	0.000649103	0.015070373	100512309	12	1	small G protein signaling modulator 2 [Source:VGNC Symbol;Acc:VGNC:92801]
ENSSSCG00000022250	SPACA9	protein_coding	11548.74302	0.366112371	0.107620818	3.40187316	0.000669257	0.015070373	100151892	1	1	sperm acrosome associated 9 [Source:VGNC Symbol;Acc:VGNC:93370]
ENSSSCG00000037671	PACS2	protein_coding	5419.985882	0.435375459	0.127823654	3.406063308	0.000659069	0.015070373	110258361	AEMK02000452.1	1	phosphofurin acidic cluster sorting protein 2 [Source:VGNC Symbol;Acc:VGNC:91141]
ENSSSCG00000001908	CCDC33	protein_coding	30517.84164	0.360618318	0.10616779	3.396682921	0.00068208	0.015071334	100622018	7	-1	coiled-coil domain containing 33 [Source:VGNC Symbol;Acc:VGNC:86293]
ENSSSCG00000021155		protein_coding	2786.236478	0.384765963	0.113376378	3.393704828	0.00068954	0.015091069	396863	3	1	proopiomelanocortin [Source:VGNC Symbol;Acc:VGNC:110699]
ENSSSCG00000007026	VDAC3	protein_coding	1578.559108	-0.56898423	0.168371932	-3.379329471	0.000726629	0.015752762	397651	17	1	voltage dependent anion channel 3 [Source:VGNC Symbol;Acc:VGNC:95562]
ENSSSCG00000037101	LRRC8B	protein_coding	68434.67122	0.354505502	0.10560627	3.356860355	0.000788329	0.016930658	100155627	4	-1	leucine rich repeat containing 8 VRAC subunit B [Source:VGNC Symbol;Acc:VGNC:98086]
ENSSSCG00000025087	ASPH	protein_coding	3463.728694	0.374933562	0.111968092	3.348575062	0.000812283	0.017125007	100526167	4	1	aspartate beta-hydroxylase [Source:VGNC Symbol;Acc:VGNC:85584]
ENSSSCG00000035136	SDCCAG8	protein_coding	1286.095614	-0.499768936	0.149190768	-3.349865022	0.000808509	0.017125007	100513423	10	1	SHH signaling and ciliosis regulator SDCCAG8 [Source:VGNC Symbol;Acc:VGNC:96596]
ENSSSCG00000005901		protein_coding	29318.25126	0.407929673	0.122050856	3.342292616	0.000830894	0.017170043	100524800	4	-1	protein phosphatase 1 regulatory subunit 16A [Source:UniProtKB Gene Name;Acc:F1RSP4]
ENSSSCG00000008698	RGS12	protein_coding	1310.16368	0.573957704	0.171729542	3.342218807	0.000831115	0.017170043	100620283	8	1	regulator of G protein signaling 12 [Source:VGNC Symbol;Acc:VGNC:92260]
ENSSSCG00000012903	PITPNM1	protein_coding	13826.68475	0.434429419	0.130056422	3.34031501	0.000836834	0.017170043	100510888	2	1	phosphatidylinositol transfer protein membrane associated 1 [Source:VGNC Symbol;Acc:VGNC:91465]
ENSSSCG00000011384	BSN	protein_coding	1352.242392	0.468025337	0.140346888	3.334775323	0.000853683	0.017288068	NA	13	1	bassoon presynaptic cytomatrix protein [Source:VGNC Symbol;Acc:VGNC:85893]
ENSSSCG00000014803	LRRC51	protein_coding	29649.93323	0.360119159	0.108030618	3.333491603	0.000857633	0.017288068	100520208	9	1	leucine rich repeat containing 51 [Source:NCBI gene (formerly Entrezgene);Acc:100520208]
ENSSSCG00000006202	CSPP1	protein_coding	5733.230966	-0.400288287	0.120843812	-3.312443395	0.000924848	0.018321566	100152780	4	-1	centrosome and spindle pole associated protein 1 [Source:VGNC Symbol;Acc:VGNC:87045]
ENSSSCG00000032552	RFFL	protein_coding	8646.436221	0.39417939	0.118990493	3.312696508	0.000924012	0.018321566	100627054	12	1	ring finger and FYVE like domain containing E3 ubiquitin protein ligase [Source:VGNC Symbol;Acc:VGNC:98289]
ENSSSCG00000003046	RABAC1	protein_coding	15346.20654	0.374608714	0.113339744	3.305184038	0.000949141	0.018642094	595125	6	1	Rab acceptor 1 [Source:VGNC Symbol;Acc:VGNC:92043]
ENSSSCG00000003366	CHD5	protein_coding	38624.71952	0.390963033	0.118375522	3.302735441	0.000957467	0.018646259	100738053	6	-1	chromodomain helicase DNA binding protein 5 [Source:VGNC Symbol;Acc:VGNC:86632]
ENSSSCG00000025612	SPATA19	protein_coding	2878.740719	-0.428447113	0.129883069	-3.298714109	0.000971288	0.018756465	100415923	9	-1	spermatogenesis associated 19 [Source:NCBI gene (formerly Entrezgene);Acc:100415923]
ENSSSCG00000032003		protein_coding	4637.757427	0.462285708	0.140447045	3.291530318	0.000996439	0.019081802	100739163	2	-1
ENSSSCG00000017793	ANKRD13B	protein_coding	9568.774531	0.38269714	0.116610844	3.281831476	0.001031352	0.019268678	100520696	12	1	ankyrin repeat domain 13B [Source:VGNC Symbol;Acc:VGNC:85325]
ENSSSCG00000023912	ORAI2	protein_coding	8681.122414	0.33998585	0.103535204	3.283770526	0.001024283	0.019268678	100521440	3	1	ORAI calcium release-activated calcium modulator 2 [Source:VGNC Symbol;Acc:VGNC:91058]
ENSSSCG00000040594		pseudogene	7965.463854	0.345615809	0.105303976	3.282077506	0.001030453	0.019268678	102167700	13	-1	chromosome 13 C3orf20 homolog [Source:VGNC Symbol;Acc:VGNC:85933]
ENSSSCG00000025703	REV3L	protein_coding	5353.088293	-0.4319106	0.131758369	-3.278050602	0.001045267	0.01937115	100513963	1	-1	REV3 like, DNA directed polymerase zeta catalytic subunit [Source:VGNC Symbol;Acc:VGNC:92226]
ENSSSCG00000000746	WASHC1	protein_coding	1780.83977	0.513033573	0.157093759	3.265779468	0.001091632	0.020068568	100512536	5	-1	WASH complex subunit 1 [Source:NCBI gene (formerly Entrezgene);Acc:100512536]
ENSSSCG00000007681	CUX1	protein_coding	16514.8874	0.372591064	0.114491549	3.254310621	0.001136679	0.020073235	100521258	3	1	cut like homeobox 1 [Source:VGNC Symbol;Acc:VGNC:87093]
ENSSSCG00000010396	PARG	protein_coding	1526.774571	-0.450069988	0.138013698	-3.26105302	0.001109993	0.020073235	100522038	14	-1	poly(ADP-ribose) glycohydrolase [Source:UniProtKB Gene Name;Acc:F1SDW4]
ENSSSCG00000012817	FUNDC2	protein_coding	4833.463687	0.456786781	0.14046653	3.251926144	0.001146258	0.020073235	396564	X	1	FUN14 domain containing 2 [Source:NCBI gene (formerly Entrezgene);Acc:396564]
ENSSSCG00000012952	TMEM151A	protein_coding	2135.795276	0.522064026	0.160622678	3.250251034	0.001153032	0.020073235	100520884	2	-1	transmembrane protein 151A [Source:VGNC Symbol;Acc:VGNC:94097]
ENSSSCG00000015864	MYO7B	protein_coding	2854.676025	0.494657935	0.152046062	3.253342619	0.001140559	0.020073235	100737623	15	-1	myosin VIIB [Source:UniProtKB Gene Name;Acc:A0A5G2R5Y8]
ENSSSCG00000017290	STRADA	protein_coding	2064.448363	0.391503573	0.120202279	3.257039509	0.001125808	0.020073235	100513305	12	1	STE20 related adaptor alpha [Source:VGNC Symbol;Acc:VGNC:98350]
ENSSSCG00000023272	ILK	protein_coding	8344.562045	0.364608837	0.11192271	3.257684145	0.001123254	0.020073235	100623256	9	-1	integrin linked kinase [Source:VGNC Symbol;Acc:VGNC:89121]
ENSSSCG00000013074	RAB3IL1	protein_coding	3295.145834	0.357583064	0.110159192	3.246057422	0.001170152	0.020218121	100739680	2	1	RAB3A interacting protein like 1 [Source:VGNC Symbol;Acc:VGNC:92042]
ENSSSCG00000035677	EPOP	protein_coding	4434.566294	0.522100896	0.160956303	3.243743099	0.001179701	0.020230991	110256018	12	1	elongin BC and polycomb repressive complex 2 associated protein [Source:VGNC Symbol;Acc:VGNC:87745]
ENSSSCG00000013764	RFX1	protein_coding	8805.103804	0.397061743	0.122759069	3.234479907	0.001218645	0.020744045	100511439	2	1	regulatory factor X1 [Source:VGNC Symbol;Acc:VGNC:92243]
ENSSSCG00000014690	UBQLNL	protein_coding	48379.15552	0.294278387	0.091227433	3.225766391	0.001256359	0.021098443	NA	9	1	ubiquilin like [Source:VGNC Symbol;Acc:VGNC:94667]
ENSSSCG00000047940		protein_coding	2466.00886	0.592172488	0.183594783	3.225432004	0.001257827	0.021098443	NA	17	1
ENSSSCG00000010273	TBATA	protein_coding	1873.713038	0.447912566	0.139747519	3.205155759	0.001349894	0.022478671	100524769	14	-1	thymus, brain and testes associated [Source:VGNC Symbol;Acc:VGNC:93757]
ENSSSCG00000010104		protein_coding	3362.967057	0.441732594	0.138150545	3.197472694	0.001386375	0.022830761	100153925	14	-1
ENSSSCG00000016213	GLB1L	protein_coding	2607.113871	0.356784286	0.111616082	3.196531173	0.001390908	0.022830761	100154356	15	-1	galactosidase beta 1 like [Source:VGNC Symbol;Acc:VGNC:96165]
ENSSSCG00000003030	CIC	protein_coding	9083.74375	0.394142895	0.123549985	3.190149284	0.001421993	0.023012256	100515732	6	-1	capicua transcriptional repressor [Source:VGNC Symbol;Acc:VGNC:96950]
ENSSSCG00000005923	SPATC1	protein_coding	107814.2684	0.354204075	0.110961421	3.192137165	0.001412243	0.023012256	100739839	4	-1	spermatosis and centriole associated 1 [Source:VGNC Symbol;Acc:VGNC:93391]
ENSSSCG00000008239	CAPG	protein_coding	2495.595886	0.429731938	0.135120187	3.180368135	0.001470881	0.023151258	100519653	3	1	capping actin protein, gelsolin like [Source:VGNC Symbol;Acc:VGNC:86169]
ENSSSCG00000017941	NEURL4	protein_coding	6837.962488	0.415576905	0.130587109	3.18237311	0.001460735	0.023151258	100625193	12	-1	neuralized E3 ubiquitin protein ligase 4 [Source:VGNC Symbol;Acc:VGNC:99022]
ENSSSCG00000022609	WWP2	protein_coding	11920.08847	0.324039125	0.101869924	3.180910654	0.001468129	0.023151258	100626361	6	-1	WW domain containing E3 ubiquitin protein ligase 2 [Source:VGNC Symbol;Acc:VGNC:94990]
ENSSSCG00000034070	ZNF592	protein_coding	2204.449164	0.417164131	0.131163387	3.180492219	0.001470251	0.023151258	100620894	7	-1	zinc finger protein 592 [Source:UniProtKB Gene Name;Acc:A0A286ZSV1]
ENSSSCG00000014568	DENND2B	protein_coding	12903.76802	0.409561785	0.129002887	3.174826508	0.001499261	0.023437429	100518206	9	1	DENN domain containing 2B [Source:VGNC Symbol;Acc:VGNC:87248]
ENSSSCG00000001391	CCHCR1	protein_coding	11171.144	0.387943683	0.122415818	3.169064999	0.001529302	0.023745512	100153563	7	-1	coiled-coil alpha-helical rod protein 1 [Source:VGNC Symbol;Acc:VGNC:109423]
ENSSSCG00000017565	SPATA20	protein_coding	8231.744894	0.340328126	0.107467958	3.166786951	0.001541332	0.023771683	100286812	12	1	spermatosis associated 20 [Source:VGNC Symbol;Acc:VGNC:93380]
ENSSSCG00000005073	ARID4A	protein_coding	1132.176786	-0.454263979	0.14390717	-3.156645916	0.00159595	0.024420994	100153197	1	1	AT-rich interaction domain 4A [Source:VGNC Symbol;Acc:VGNC:85509]
ENSSSCG00000015485	SUCO	protein_coding	3442.802832	-0.409877563	0.129911446	-3.155053506	0.001604687	0.024420994	100622624	9	1	SUN domain containing ossification factor [Source:VGNC Symbol;Acc:VGNC:93606]
ENSSSCG00000003596	SNRNP40	protein_coding	3252.904851	-0.393209442	0.12477461	-3.151357816	0.001625133	0.024535464	100624754	6	-1	small nuclear ribonucleoprotein U5 subunit 40 [Source:VGNC Symbol;Acc:VGNC:93294]
ENSSSCG00000009569	PSPC1	protein_coding	3296.734898	-0.416130579	0.13211138	-3.149846578	0.001633562	0.024535464	100520511	11	-1	paraspeckle component 1 [Source:VGNC Symbol;Acc:VGNC:91930]
ENSSSCG00000007151	CDC25B	protein_coding	1396.469717	0.503080512	0.159839067	3.147418966	0.001647188	0.024579461	100329127	17	-1	cell division cycle 25B [Source:VGNC Symbol;Acc:VGNC:95839]
ENSSSCG00000014056	RNF44	protein_coding	15030.38688	0.450708932	0.143484462	3.141168919	0.001682749	0.024903188	100523538	2	1	ring finger protein 44 [Source:VGNC Symbol;Acc:VGNC:92395]
ENSSSCG00000030168		protein_coding	1144.229672	-0.431229764	0.13734249	-3.139813217	0.001690556	0.024903188	403333	1	1	cytochrome P450 family 19 subfamily A member 1 [Source:VGNC Symbol;Acc:VGNC:103367]
ENSSSCG00000003965		protein_coding	4194.821509	-0.324020932	0.103492609	-3.130860588	0.001742949	0.025511442	100522685	6	-1	coiled-coil domain containing 30 [Source:VGNC Symbol;Acc:VGNC:86291]
ENSSSCG00000000094	SUN2	protein_coding	3257.032827	0.344999073	0.110355597	3.126248973	0.001770516	0.025588965	100521622	5	1	Sad1 and UNC84 domain containing 2 [Source:VGNC Symbol;Acc:VGNC:93619]
ENSSSCG00000003111	SAE1	protein_coding	2239.186317	-0.395448952	0.126448305	-3.127356685	0.001763858	0.025588965	100515263	6	1	SUMO1 activating enzyme subunit 1 [Source:VGNC Symbol;Acc:VGNC:92558]
ENSSSCG00000001619	FOXP4	protein_coding	1453.919187	0.511110967	0.163595614	3.124233925	0.001782687	0.025603838	100153907	7	1	forkhead box P4 [Source:VGNC Symbol;Acc:VGNC:88224]
ENSSSCG00000036706	SRMS	protein_coding	1851.91224	0.36878564	0.118322348	3.116787704	0.001828332	0.026096314	110257399	17	-1	src-related kinase lacking C-terminal regulatory tyrosine and N-terminal myristylation sites [Source:VGNC Symbol;Acc:VGNC:95517]
ENSSSCG00000013633	CARM1	protein_coding	31463.05554	0.373371469	0.119995946	3.111534015	0.00186118	0.026401187	100294705	2	1	coactivator associated arginine methyltransferase 1 [Source:VGNC Symbol;Acc:VGNC:86191]
ENSSSCG00000005924	MROH1	protein_coding	10712.85323	0.346122912	0.11139156	3.107263341	0.001888281	0.026621288	100625101	4	-1	maestro heat like repeat family member 1 [Source:VGNC Symbol;Acc:VGNC:98140]
ENSSSCG00000008240		protein_coding	3034.246493	0.40470817	0.131008523	3.089174357	0.002007136	0.027991476	100520186	3	-1	SH2 domain containing 6 [Source:VGNC Symbol;Acc:VGNC:92813]
ENSSSCG00000034280	LARP1B	protein_coding	3326.285765	-0.338965173	0.109740952	-3.088775599	0.002009832	0.027991476	100621145	8	-1	La ribonucleoprotein 1B [Source:VGNC Symbol;Acc:VGNC:89640]
ENSSSCG00000005930	SLC45A4	protein_coding	1987.729581	0.433881759	0.140870008	3.080015144	0.002069901	0.028482825	100154055	4	1	solute carrier family 45 member 4 [Source:VGNC Symbol;Acc:VGNC:93125]
ENSSSCG00000038738	DMWD	protein_coding	3199.091027	0.450612634	0.146242289	3.081274482	0.002061165	0.028482825	106508742	6	-1	DM1 locus, WD repeat containing [Source:VGNC Symbol;Acc:VGNC:96978]
ENSSSCG00000051618	SETD1B	protein_coding	6078.807107	0.366916657	0.119340965	3.074523981	0.002108388	0.028839732	100156137	14	-1	SET domain containing 1B, histone lysine methyltransferase [Source:UniProtKB Gene Name;Acc:A0A5G2RGL8]
ENSSSCG00000032115	OSGIN1	protein_coding	30571.46818	0.390212732	0.127108158	3.06992673	0.002141113	0.029114068	110260904	6	-1	oxidative stress induced growth inhibitor 1 [Source:VGNC Symbol;Acc:VGNC:91079]
ENSSSCG00000011668	TRIM42	protein_coding	1525.575387	0.427937615	0.139489359	3.067887175	0.00215578	0.029141072	100154919	13	1	tripartite motif containing 42 [Source:VGNC Symbol;Acc:VGNC:94415]
ENSSSCG00000005062	TMEM260	protein_coding	2132.57093	-0.464721522	0.151896699	-3.059457682	0.002217381	0.02979849	100512450	1	1	transmembrane protein 260 [Source:VGNC Symbol;Acc:VGNC:94164]
ENSSSCG00000016441	ABCF2	protein_coding	23643.38483	0.333905444	0.109401647	3.052106183	0.002272417	0.030360548	100522910	18	1	ATP binding cassette subfamily F member 2 [Source:UniProtKB Gene Name;Acc:F1SSL4]
ENSSSCG00000016117	CARF	protein_coding	5209.352214	-0.428320015	0.140674006	-3.044770159	0.002328582	0.030931105	100627358	15	1	calcium responsive transcription factor [Source:VGNC Symbol;Acc:VGNC:95615]
ENSSSCG00000012269	CDK16	protein_coding	9325.020978	0.335446208	0.110892337	3.024971937	0.002486562	0.031577759	100521238	X	1	cyclin dependent kinase 16 [Source:VGNC Symbol;Acc:VGNC:86499]
ENSSSCG00000013017	EHD1	protein_coding	20341.64851	0.356204486	0.117506343	3.031363902	0.002434516	0.031577759	100516416	2	1	EH domain containing 1 [Source:VGNC Symbol;Acc:VGNC:87595]
ENSSSCG00000025108	G6PD	protein_coding	1303.297367	0.459310336	0.151843401	3.024894938	0.002487195	0.031577759	100622986	X	-1	glucose-6-phosphate dehydrogenase [Source:VGNC Symbol;Acc:VGNC:88292]
ENSSSCG00000025777	ESR1	protein_coding	3464.271782	0.328988152	0.108751095	3.025147962	0.002485115	0.031577759	397435	1	-1	estrogen receptor 1 [Source:VGNC Symbol;Acc:VGNC:103089]
ENSSSCG00000026034	NUP153	protein_coding	7043.354688	-0.328873141	0.108328983	-3.035873987	0.002398396	0.031577759	100153581	7	-1	nucleoporin 153 [Source:VGNC Symbol;Acc:VGNC:90973]
ENSSSCG00000032740	TMEM106B	protein_coding	1087.55657	0.570104364	0.188387813	3.026227421	0.00247626	0.031577759	100512621	9	1	transmembrane protein 106B [Source:VGNC Symbol;Acc:VGNC:104075]
ENSSSCG00000033546	UBXN11	protein_coding	10849.16952	0.337937283	0.11160517	3.027971572	0.002462012	0.031577759	100621938	6	-1	UBX domain protein 11 [Source:VGNC Symbol;Acc:VGNC:94676]
ENSSSCG00000049778		lncRNA	2888.651343	-0.395082626	0.130233515	-3.033647866	0.002416163	0.031577759	110255893	12	-1
ENSSSCG00000006193	TRAM1	protein_coding	1727.421671	0.398234792	0.131830338	3.020812958	0.00252097	0.031830714	100151996	4	1	translocation associated membrane protein 1 [Source:VGNC Symbol;Acc:VGNC:98878]
ENSSSCG00000058412	ANKRD53	protein_coding	2646.520291	0.371008935	0.122930108	3.018047737	0.002544088	0.031947075	100739578	3	-1	ankyrin repeat domain 53 [Source:UniProtKB Gene Name;Acc:A0A8W4FLN1]
ENSSSCG00000014567	TRIM66	protein_coding	16723.2344	0.443934965	0.147329942	3.013202604	0.002585063	0.032285185	100518026	9	1	tripartite motif containing 66 [Source:VGNC Symbol;Acc:VGNC:94426]
ENSSSCG00000028031	HDAC11	protein_coding	103065.8604	0.361448846	0.120093241	3.00973513	0.002614756	0.03247951	100515581	13	-1	histone deacetylase 11 [Source:VGNC Symbol;Acc:VGNC:88812]
ENSSSCG00000030378	LIMK1	protein_coding	1921.41853	0.437480972	0.145566013	3.005378551	0.002652505	0.032771272	100627618	3	1	LIM domain kinase 1 [Source:VGNC Symbol;Acc:VGNC:89727]
ENSSSCG00000023393	ZBBX	protein_coding	3475.694451	-0.444236449	0.148270615	-2.996119287	0.002734394	0.033602345	100155204	13	-1	zinc finger B-box domain containing [Source:VGNC Symbol;Acc:VGNC:95053]
ENSSSCG00000005920	BOP1	protein_coding	2117.76942	0.410757074	0.137455685	2.98828728	0.002805457	0.034292237	100515826	4	1	BOP1 ribosomal biosis factor [Source:UniProtKB Gene Name;Acc:A0A8W4FAH3]
ENSSSCG00000031600	SYNGR2	protein_coding	2236.367949	0.427788901	0.143292608	2.98542199	0.002831874	0.034431987	110255959	12	-1	synaptogyrin 2 [Source:VGNC Symbol;Acc:VGNC:110651]
ENSSSCG00000007425	SNX21	protein_coding	4886.874616	0.417863355	0.140910594	2.965450244	0.003022402	0.036555161	100153947	17	1	sorting nexin family member 21 [Source:VGNC Symbol;Acc:VGNC:95758]
ENSSSCG00000003845	MROH7	protein_coding	31959.64563	0.343553561	0.116109031	2.958887504	0.003087518	0.03695373	100513545	6	-1	maestro heat like repeat family member 7 [Source:VGNC Symbol;Acc:VGNC:110208]
ENSSSCG00000055564		lncRNA	4174.88105	0.303298826	0.102453089	2.960367811	0.00307272	0.03695373	NA	AEMK02000452.1	-1
ENSSSCG00000030049	HNRNPUL1	protein_coding	3756.290286	0.325671139	0.110283432	2.953037764	0.003146635	0.037273023	100622274	6	1	heteroous nuclear ribonucleoprotein U like 1 [Source:VGNC Symbol;Acc:VGNC:88926]
ENSSSCG00000035379	JCHAIN	protein_coding	1025.868533	-0.513300841	0.173727909	-2.954625097	0.003130492	0.037273023	100625252	8	-1	joining chain of multimeric IgA and IgM [Source:VGNC Symbol;Acc:VGNC:89281]
ENSSSCG00000009853	WSB2	protein_coding	2769.389094	0.344685596	0.117025137	2.945397937	0.003225395	0.038010044	100152765	14	1	WD repeat and SOCS box containing 2 [Source:VGNC Symbol;Acc:VGNC:94982]
ENSSSCG00000029652	TMBIM6	protein_coding	4956.310972	0.330347193	0.112249712	2.942966945	0.003250831	0.038114338	396907	5	1	transmembrane BAX inhibitor motif containing 6 [Source:VGNC Symbol;Acc:VGNC:98374]
ENSSSCG00000032896		protein_coding	7717.845067	-0.392968625	0.133685366	-2.939503673	0.003287384	0.038347248	100525122	10	1
ENSSSCG00000026689		protein_coding	1425.053095	0.39780995	0.135413038	2.937752194	0.003306012	0.038369771	100622853	6	-1	outer dynein arm docking complex subunit 1 [Source:VGNC Symbol;Acc:VGNC:96940]
ENSSSCG00000003913	MAST2	protein_coding	10738.3278	0.301472966	0.102743588	2.934226577	0.0033438	0.038613331	100512112	6	-1	microtubule associated serine/threonine kinase 2 [Source:VGNC Symbol;Acc:VGNC:90035]
ENSSSCG00000017942		protein_coding	18370.11304	0.338543451	0.115492107	2.931312457	0.003375331	0.038782553	NA	12	1
ENSSSCG00000040118		protein_coding	12165.04854	0.330092579	0.112731393	2.928133603	0.003410035	0.038986368	110257398	17	1	pancreatic progenitor cell differentiation and proliferation factor [Source:UniProtKB Gene Name;Acc:A0A4X1SSI9]
ENSSSCG00000007878	PARN	protein_coding	12429.25896	-0.359613024	0.122929299	-2.925364636	0.003440528	0.039140267	100515887	3	1	poly(A)-specific ribonuclease [Source:VGNC Symbol;Acc:VGNC:110695]
ENSSSCG00000017296	ACE	protein_coding	46162.27647	0.309781158	0.106149257	2.918354479	0.003518841	0.039833971	613133	12	-1	angiotensin I converting enzyme (peptidyl-dipeptidase A) 1 [Source:NCBI gene (formerly Entrezgene);Acc:613133]
ENSSSCG00000015850	DUSP4	protein_coding	7629.683593	0.366121383	0.125651609	2.913781886	0.003570793	0.040027718	100514374	15	1	dual specificity phosphatase 4 [Source:VGNC Symbol;Acc:VGNC:96248]
ENSSSCG00000023759	WDR13	protein_coding	1084.253433	0.467643353	0.160427134	2.914989133	0.003557009	0.040027718	100620167	X	1	WD repeat domain 13 [Source:VGNC Symbol;Acc:VGNC:94907]
ENSSSCG00000020743	RABGAP1	protein_coding	2711.2936	-0.425470507	0.14624103	-2.909378489	0.003621481	0.040370735	100155286	1	1	RAB GTPase activating protein 1 [Source:VGNC Symbol;Acc:VGNC:109498]
ENSSSCG00000023328	GPM6A	protein_coding	1595.635297	-0.39212051	0.134838184	-2.908082114	0.003636528	0.040370735	100738686	15	-1	glycoprotein M6A [Source:VGNC Symbol;Acc:VGNC:98025]
ENSSSCG00000004976	LRRC49	protein_coding	1819.711229	-0.370303544	0.127529318	-2.903673838	0.003688122	0.040746651	100154470	1	1	leucine rich repeat containing 49 [Source:VGNC Symbol;Acc:VGNC:89846]
ENSSSCG00000010128	SEPTIN5	protein_coding	1929.218962	0.345707908	0.119255616	2.898881585	0.003744963	0.040786375	100156312	14	1	septin 5 [Source:UniProtKB Gene Name;Acc:A0A173G6H0]
ENSSSCG00000013601	MARCHF2	protein_coding	5243.401319	0.328214447	0.113209101	2.899187824	0.003741307	0.040786375	100513975	2	-1	membrane associated ring-CH-type finger 2 [Source:VGNC Symbol;Acc:VGNC:90019]
ENSSSCG00000016379	HDLBP	protein_coding	15349.36543	0.348821316	0.120206769	2.901844207	0.00370973	0.040786375	100233187	15	-1	high density lipoprotein binding protein [Source:UniProtKB Gene Name;Acc:A0A8W4FKC7]
ENSSSCG00000038718	ADRM1	protein_coding	3537.872851	0.371038257	0.128081595	2.896889732	0.003768822	0.040852608	110257483	17	1	ADRM1 26S proteasome ubiquitin receptor [Source:VGNC Symbol;Acc:VGNC:108707]
ENSSSCG00000003931	KIF2C	protein_coding	3369.350129	0.330639685	0.114380722	2.890694168	0.00384392	0.041471023	100516205	6	-1	kinesin family member 2C [Source:VGNC Symbol;Acc:VGNC:89469]
ENSSSCG00000007517	NPEPL1	protein_coding	1983.030399	0.436703746	0.151149628	2.889214818	0.003862051	0.041471935	100144530	17	1	aminopeptidase like 1 [Source:VGNC Symbol;Acc:VGNC:95798]
ENSSSCG00000013363	LDHC	protein_coding	1257.495626	-0.396461282	0.137401287	-2.885426259	0.00390884	0.041591119	100502559	2	-1	lactate dehydrogenase C [Source:VGNC Symbol;Acc:VGNC:89669]
ENSSSCG00000053835		protein_coding	3772.013889	0.357978918	0.124066242	2.885385367	0.003909348	0.041591119	100523279	12	-1	CMT1A duplicated region transcript 4 [Source:UniProtKB Gene Name;Acc:A0A8W4FNK0]
ENSSSCG00000040507	PDLIM7	protein_coding	49675.46034	0.301691727	0.104649636	2.882874112	0.003940649	0.041730927	100624749	2	1	PDZ and LIM domain 7 [Source:VGNC Symbol;Acc:VGNC:91285]
ENSSSCG00000032820	BRD1	protein_coding	13568.3427	0.332320691	0.115736501	2.871355948	0.00408715	0.042887083	100626172	5	1	bromodomain containing 1 [Source:VGNC Symbol;Acc:VGNC:85871]
ENSSSCG00000038428	PAXX	protein_coding	4865.655852	0.369755675	0.128760125	2.871662917	0.004083183	0.042887083	110258085	AEMK02000682.1	-1	PAXX non-homologous end joining factor [Source:VGNC Symbol;Acc:VGNC:91199]
ENSSSCG00000009246	ENOPH1	protein_coding	2110.076266	-0.3802026	0.13266255	-2.865937668	0.004157761	0.043248383	100511394	8	-1	enolase-phosphatase 1 [Source:VGNC Symbol;Acc:VGNC:98922]
ENSSSCG00000032796	GRINA	protein_coding	54100.59853	0.29108038	0.101569438	2.865826427	0.004159222	0.043248383	110260415	4	-1	glutamate ionotropic receptor NMDA type subunit associated protein 1 [Source:VGNC Symbol;Acc:VGNC:88689]
ENSSSCG00000008186	TSGA10	protein_coding	1380.429355	-0.423423693	0.148149739	-2.85807924	0.004262139	0.043935824	100523898	3	1	testis specific 10 [Source:VGNC Symbol;Acc:VGNC:94487]
ENSSSCG00000008558	AGBL5	protein_coding	40638.44582	0.325614311	0.113957644	2.857327511	0.004272248	0.043935824	100523841	3	-1	AGBL carboxypeptidase 5 [Source:VGNC Symbol;Acc:VGNC:85177]
ENSSSCG00000033833	DUSP18	protein_coding	5839.739771	0.33692422	0.117947847	2.856552532	0.004282691	0.043935824	100156909	14	-1	dual specificity phosphatase 18 [Source:VGNC Symbol;Acc:VGNC:103937]
ENSSSCG00000021750	MEX3D	protein_coding	121639.2738	0.396082353	0.139813774	2.832927992	0.004612377	0.046944547	100512764	2	1	mex-3 RNA binding family member D [Source:VGNC Symbol;Acc:VGNC:90171]
ENSSSCG00000039824	ARRDC1	protein_coding	8464.269306	0.391317049	0.138146691	2.832619773	0.004616827	0.046944547	110258067	AEMK02000682.1	-1	arrestin domain containing 1 [Source:VGNC Symbol;Acc:VGNC:85544]
ENSSSCG00000010015	OSBP2	protein_coding	24448.26975	0.352855149	0.124777944	2.82786475	0.00468596	0.047229544	100515970	14	1	oxysterol binding protein 2 [Source:VGNC Symbol;Acc:VGNC:91067]
ENSSSCG00000014691	UBQLN3	protein_coding	5146.096851	0.298180807	0.10540748	2.828839159	0.004671717	0.047229544	NA	9	1	ubiquilin 3 [Source:VGNC Symbol;Acc:VGNC:98396]
ENSSSCG00000038918	CTSF	protein_coding	1558.244815	0.396209429	0.140304622	2.823922862	0.00474398	0.047605529	100520004	2	1	cathepsin F [Source:VGNC Symbol;Acc:VGNC:87076]
ENSSSCG00000031489	DUSP22	protein_coding	1546.55688	0.427034182	0.151491274	2.81886983	0.004819306	0.048151151	110261760	7	1	dual specificity phosphatase 22 [Source:VGNC Symbol;Acc:VGNC:87482]
