# Supplementary material for: Sperm RNA landscape during sexual maturation in Duroc boars
Source: BMC Genomics. 2026 Jan 21;27:197. doi: 10.1186/s12864-025-12490-0 (PMC12906034; doi:10.1186/s12864-025-12490-0)
Supplement: Supplementary file 7 — Supplementary Material 7. [file 12864_2025_12490_MOESM7_ESM.xlsx]

## Sheet: Additional_file_3
ONTOLOGY	ID	Description	GeneRatio	BgRatio	RichFactor	FoldEnrichment	zScore	pvalue	p.adjust	qvalue	geneID	Count
BP	GO:0007281	germ cell development	8/74	133/7920	0.06	6.43772	6.14164	3.04e-05	0.022	0.0210344	100153197/397651/100329127/100156779/100155006/100518240/100626523/100533549	8
BP	GO:0022412	cellular process involved in reproduction in multicellular organism	8/74	145/7920	0.06	5.90494	5.78888	5.65e-05	0.022	0.0210344	100153197/397651/100329127/100156779/100155006/100518240/100626523/100533549	8
BP	GO:0006614	SRP-dependent cotranslational protein targeting to membrane	3/74	14/7920	0.21	22.9344	7.97696	0.000264725	0.043	0.0414444	100154361/100151996/100511831	3
BP	GO:0007276	gamete generation	9/74	230/7920	0.04	4.18801	4.76483	0.000268415	0.043	0.0414444	100153197/397651/100329127/100156779/100155006/100518240/100286812/100626523/100533549	9
BP	GO:0006613	cotranslational protein targeting to membrane	3/74	15/7920	0.2	21.4054	7.68187	0.000328689	0.043	0.0414444	100154361/100151996/100511831	3
BP	GO:0003006	developmental process involved in reproduction	10/74	290/7920	0.03	3.69059	4.53326	0.000334135	0.043	0.0414444	100153197/397651/100329127/100156779/100155006/100518240/100286812/100626523/403333/100533549	10
BP	GO:0065002	intracellular protein transmembrane transport	3/74	17/7920	0.18	18.8871	7.16961	0.00048467	0.045	0.0436198	100154361/100151996/100511831	3
BP	GO:0007283	spermatogenesis	7/74	153/7920	0.05	4.89666	4.72649	0.000532928	0.045	0.0436198	100153197/397651/100156779/100155006/100518240/100286812/100626523	7
BP	GO:0007286	spermatid development	5/74	74/7920	0.07	7.23156	5.23016	0.000606121	0.045	0.0436198	397651/100156779/100155006/100518240/100626523	5
BP	GO:0048232	male gamete generation	7/74	157/7920	0.04	4.77191	4.63578	0.000622033	0.045	0.0436198	100153197/397651/100156779/100155006/100518240/100286812/100626523	7
BP	GO:0048515	spermatid differentiation	5/74	75/7920	0.07	7.13514	5.18424	0.000644735	0.045	0.0436198	397651/100156779/100155006/100518240/100626523	5
MF	GO:0004674	protein serine/threonine kinase activity	9/75	177/7988	0.05	5.41559	5.78328	3.75e-05	0.008	0.00734706	100127478/396833/100156779/100521238/100518240/100623256/100622955/100623981/100625631	9
MF	GO:0004672	protein kinase activity	9/75	260/7988	0.03	3.68677	4.28781	0.000684755	0.045	0.0440159	100127478/396833/100156779/100521238/100518240/100623256/100622955/100623981/100625631	9
MF	GO:0005048	signal sequence binding	3/75	20/7988	0.15	15.976	6.52812	0.000808007	0.045	0.0440159	100154361/100511831/100153581	3
MF	GO:0016772	transferase activity, transferring phosphorus-containing groups	12/75	450/7988	0.03	2.84018	3.91192	0.00089925	0.045	0.0440159	100523738/100127478/396833/100525341/100156779/100521238/100518240/100623256/100622955/100623981/100625631/100533549	12
