# Supplementary material for: Sperm RNA landscape during sexual maturation in Duroc boars
Source: BMC Genomics. 2026 Jan 21;27:197. doi: 10.1186/s12864-025-12490-0 (PMC12906034; doi:10.1186/s12864-025-12490-0)
Supplement: Supplementary file 8 — Supplementary Material 8. [file 12864_2025_12490_MOESM8_ESM.csv]

ensgene	external_gene_name	biotype	baseMean	log2FoldChange	lfcSE	stat	pvalue	padj
ENSSSCG00000018063		Mt_rRNA	3780.19	-0.9	0.16	-5.48	4.21E-08	9.67E-05
ENSSSCG00000029249	NAV3	protein_coding	5125.87	-0.6	0.12	-5.19	2.12E-07	0.000243945
ENSSSCG00000035653	PGAP2	protein_coding	20008.42	0.5	0.1	5.03	4.83E-07	0.000369789
ENSSSCG00000037977	ALMS1	protein_coding	10215.12	-0.5	0.11	-4.91	9.07E-07	0.000417058
ENSSSCG00000039881	GLI4	protein_coding	4372.87	0.6	0.11	4.91	9.05E-07	0.000417058
ENSSSCG00000014217	FEM1C	protein_coding	1686.26	-0.7	0.14	-4.86	1.16E-06	0.000443671
ENSSSCG00000008372	EHBP1	protein_coding	4150.54	-0.6	0.13	-4.8	1.56E-06	0.000512108
ENSSSCG00000034994	AKAP1	protein_coding	39884.72	0.5	0.1	4.69	2.79E-06	0.00071207
ENSSSCG00000037391		protein_coding	23962.23	0.5	0.1	4.69	2.69E-06	0.00071207
ENSSSCG00000022534	ZNF644	protein_coding	3683.4	-0.5	0.11	-4.54	5.70E-06	0.001028106
ENSSSCG00000040543		pseudogene	19235.54	0.5	0.1	4.56	5.10E-06	0.001028106
ENSSSCG00000001689	GTPBP2	protein_coding	4695.76	0.5	0.1	4.53	5.82E-06	0.001028106
ENSSSCG00000060494	FSIP2	protein_coding	2378.55	-0.6	0.13	-4.37	1.24E-05	0.002027671
ENSSSCG00000006901	EVI5	protein_coding	5227.88	-0.6	0.14	-4.29	1.82E-05	0.002789831
ENSSSCG00000012850	DEAF1	protein_coding	16686.87	0.5	0.12	4.13	3.61E-05	0.004238288
ENSSSCG00000013475	NCLN	protein_coding	2068.17	0.6	0.15	4.13	3.69E-05	0.004238288
ENSSSCG00000006594	SMCP	protein_coding	45789.15	0.5	0.11	4.1	4.22E-05	0.004619246
ENSSSCG00000035875	OS9	protein_coding	1461.11	0.5	0.14	4	6.29E-05	0.005960911
ENSSSCG00000001762	CIB2	protein_coding	1555.84	0.6	0.14	3.94	7.98E-05	0.006115935
ENSSSCG00000006698	BCL9	protein_coding	1518.39	0.6	0.15	3.93	8.44E-05	0.00625707
ENSSSCG00000022830	KANSL1L	protein_coding	7569.74	-0.5	0.13	-3.9	9.76E-05	0.006684783
ENSSSCG00000017672	MED13	protein_coding	5324.05	-0.5	0.12	-3.91	9.33E-05	0.006684783
ENSSSCG00000011020	JCAD	protein_coding	10227.7	0.5	0.12	3.89	9.89E-05	0.006684783
ENSSSCG00000047129		lncRNA	2364.62	0.5	0.13	3.89	0.000101813	0.006684783
ENSSSCG00000025416	CAMKV	protein_coding	1743.04	0.5	0.12	3.87	0.000110158	0.007031774
ENSSSCG00000016217	DNAJB2	protein_coding	2408.58	0.5	0.14	3.8	0.000146676	0.00792537
ENSSSCG00000011915	GRAMD1C	protein_coding	1048.11	-0.5	0.15	-3.74	0.000180484	0.009016342
ENSSSCG00000033627	YIPF3	protein_coding	1234.19	0.5	0.13	3.73	0.000191394	0.009153438
ENSSSCG00000000661	PHC1	protein_coding	1986.43	0.5	0.14	3.69	0.000226754	0.009474185
ENSSSCG00000011117	UPF2	protein_coding	1407.68	-0.5	0.15	-3.66	0.000254623	0.010088332
ENSSSCG00000015891	TBR1	protein_coding	5918.55	0.5	0.14	3.63	0.000284411	0.010714376
ENSSSCG00000060398	NUPR2	protein_coding	51641.71	0.5	0.14	3.6	0.000316117	0.011175936
ENSSSCG00000008382	USP34	protein_coding	4334.07	-0.5	0.14	-3.6	0.000323297	0.011256626
ENSSSCG00000000079	FAM83F	protein_coding	30735.02	0.5	0.13	3.55	0.000390797	0.012648619
ENSSSCG00000038474	AURKAIP1	protein_coding	1771.83	0.5	0.14	3.5	0.000473021	0.014116906
ENSSSCG00000002535	HSP90AA1	protein_coding	1644.41	-0.6	0.19	-3.47	0.000511291	0.014371591
ENSSSCG00000062393		protein_coding	1328.37	0.5	0.15	3.45	0.000559838	0.01461941
ENSSSCG00000016692	TAX1BP1	protein_coding	3460.92	-0.5	0.13	-3.44	0.000590264	0.014635557
ENSSSCG00000007026	VDAC3	protein_coding	1578.56	-0.6	0.17	-3.38	0.000726629	0.015752762
ENSSSCG00000035136	SDCCAG8	protein_coding	1286.1	-0.5	0.15	-3.35	0.000808509	0.017125007
ENSSSCG00000008698	RGS12	protein_coding	1310.16	0.6	0.17	3.34	0.000831115	0.017170043
ENSSSCG00000011384	BSN	protein_coding	1352.24	0.5	0.14	3.33	0.000853683	0.017288068
ENSSSCG00000032003		protein_coding	4637.76	0.5	0.14	3.29	0.000996439	0.019081802
ENSSSCG00000000746	WASHC1	protein_coding	1780.84	0.5	0.16	3.27	0.001091632	0.020068568
ENSSSCG00000010396	PARG	protein_coding	1526.77	-0.5	0.14	-3.26	0.001109993	0.020073235
ENSSSCG00000012817	FUNDC2	protein_coding	4833.46	0.5	0.14	3.25	0.001146258	0.020073235
ENSSSCG00000015864	MYO7B	protein_coding	2854.68	0.5	0.15	3.25	0.001140559	0.020073235
ENSSSCG00000012952	TMEM151A	protein_coding	2135.8	0.5	0.16	3.25	0.001153032	0.020073235
ENSSSCG00000035677	EPOP	protein_coding	4434.57	0.5	0.16	3.24	0.001179701	0.020230991
ENSSSCG00000047940		protein_coding	2466.01	0.6	0.18	3.23	0.001257827	0.021098443
ENSSSCG00000005073	ARID4A	protein_coding	1132.18	-0.5	0.14	-3.16	0.00159595	0.024420994
ENSSSCG00000007151	CDC25B	protein_coding	1396.47	0.5	0.16	3.15	0.001647188	0.024579461
ENSSSCG00000014056	RNF44	protein_coding	15030.39	0.5	0.14	3.14	0.001682749	0.024903188
ENSSSCG00000001619	FOXP4	protein_coding	1453.92	0.5	0.16	3.12	0.001782687	0.025603838
ENSSSCG00000038738	DMWD	protein_coding	3199.09	0.5	0.15	3.08	0.002061165	0.028482825
ENSSSCG00000005062	TMEM260	protein_coding	2132.57	-0.5	0.15	-3.06	0.002217381	0.02979849
ENSSSCG00000025108	G6PD	protein_coding	1303.3	0.5	0.15	3.02	0.002487195	0.031577759
ENSSSCG00000032740	TMEM106B	protein_coding	1087.56	0.6	0.19	3.03	0.00247626	0.031577759
ENSSSCG00000035379	JCHAIN	protein_coding	1025.87	-0.5	0.17	-2.95	0.003130492	0.037273023
ENSSSCG00000023759	WDR13	protein_coding	1084.25	0.5	0.16	2.91	0.003557009	0.040027718
